# Supplementary material for: Single-cell chromatin accessibility landscape in kidney identifies additional cell-of-origin in heterogenous papillary renal cell carcinoma
Source: Nat Commun. 2022 Jan 10;13:31. doi: 10.1038/s41467-021-27660-3 (PMC8748507; doi:10.1038/s41467-021-27660-3)
Supplement: Supplementary file 4 — Supplementary Data 1 [file 41467_2021_27660_MOESM4_ESM.xlsx]

## Sheet: Sheet1
Celltype and batch information for each barcode.
barcode	celltype	batch
AAACGAAGTACATGGG-1	PT6	1
AAACGAAGTATGCTAC-1	PT1	1
AAACGAAGTATTCTGG-1	PT5	1
AAACGAATCAGTGTAC-1	MES	1
AAACTCGAGGGCATTG-1	PT5	1
AAACTCGAGGTAAGCC-1	PT7	1
AAACTCGCACATTCTT-1	DCT1	1
AAACTCGCACCGAAAG-1	CD_ICA1	1
AAACTCGGTCCTCAGG-1	PT7	1
AAACTCGGTCTGGTCG-1	PT2	1
AAACTCGGTTCCAGTA-1	CD_PC1	1
AAACTCGTCATTCGGA-1	CD_PC2	1
AAACTCGTCTTGTCAT-1	CD_ICA2	1
AAACTGCAGATCACCT-1	DCT1	1
AAACTGCAGGTCTTGT-1	PTPL	1
AAACTGCAGTTAGCGG-1	PT4	1
AAACTGCCAGCCGAAA-1	PT1	1
AAACTGCGTAATGCCT-1	PT5	1
AAACTGCGTACGCAAG-1	CD_PC2	1
AAACTGCGTACTTCGA-1	CD_PC2	1
AAACTGCGTCTGGTCG-1	PT7	1
AAACTGCGTGAGGTCA-1	PT5	1
AAACTGCGTGAGTTGG-1	PT5	1
AAACTGCGTTCACGTA-1	PT6	1
AAACTGCGTTGAATAG-1	PT1	1
AAACTGCTCTCTTCCT-1	PT7	1
AAACTGCTCTGATCCC-1	PT4	1
AAAGATGAGCAGTAGC-1	PT1	1
AAAGATGAGTTCAAGA-1	PT6	1
AAAGATGCAACTAGAA-1	PT1	1
AAAGATGCAACTCGTA-1	DCT1	1
AAAGATGCAGATACAA-1	PT1	1
AAAGATGCAGTATACC-1	PT1	1
AAAGATGCATGGTAAA-1	PT4	1
AAAGATGGTGATCAGG-1	CD_PC2	1
AAAGATGGTGGCCTTG-1	PT1	1
AAAGATGGTGTCCAGC-1	CD_ICA1	1
AAAGATGGTTCTGAAC-1	PODO	1
AAAGATGGTTCTTATC-1	CD_ICA1	1
AAAGATGTCGTTCCGT-1	PEC	1
AAAGGATAGCATTCCA-1	PT7	1
AAAGGATAGTGATATG-1	LOH	1
AAAGGATCAAGCCTTA-1	PODO	1
AAAGGATCATCACAGT-1	PT6	1
AAAGGATGTCAGAGTG-1	PT2	1
AAAGGATGTGAATGGC-1	DCT1	1
AAAGGATGTGGCGCTT-1	PT4	1
AAAGGATTCGGTTGTA-1	PT6	1
AAAGGGCAGAACCATA-1	PT2	1
AAAGGGCAGCTACGCC-1	CD_ICA1	1
AAAGGGCAGGCAAGCT-1	PT4	1
AAAGGGCGTCCGGTAC-1	PT5	1
AAAGGGCGTGCAAAGC-1	CD_ICA2	1
AAAGGGCTCACTACCC-1	DCT1	1
AAAGGGCTCCGATGCG-1	DCT1	1
AAAGGGCTCTGTTGCC-1	LOH	1
AAATGAGAGATGCGCA-1	PT2	1
AAATGAGAGGACTAGC-1	PT6	1
AAATGAGCAATGATGA-1	DCT2	1
AAATGAGCAGAGCCAA-1	PT7	1
AAATGAGTCCCGTAGG-1	PT7	1
AAATGCCAGGCACTAG-1	PT4	1
AAATGCCAGTCACGCC-1	DCT2	1
AAATGCCCACAGATGG-1	PT6	1
AAATGCCCACCGAAAG-1	CD_ICA2	1
AAATGCCCAGAGAGAA-1	PT6	1
AAATGCCCATGGGACA-1	DCT1	1
AAATGCCGTTTCCGGG-1	LOH	1
AACAAAGAGCCATGGA-1	ENDO	1
AACAAAGAGGAACCGT-1	PT6	1
AACAAAGAGTGCCCTG-1	PT4	1
AACAAAGAGTTGTCCA-1	CD_ICA1	1
AACAAAGCAGAGAGAA-1	PT7	1
AACAAAGGTATCCCTC-1	PT2	1
AACAAAGTCCTTTGAT-1	PT4	1
AACAAAGTCGCGCCAA-1	PT2	1
AACAGTCAGAACGACC-1	CD_ICA2	1
AACAGTCAGACTAATG-1	LOH	1
AACAGTCAGAGGCAGG-1	LOH	1
AACAGTCAGATGTTCC-1	PT6	1
AACAGTCAGCGCGTTC-1	PT6	1
AACAGTCAGGATTGCG-1	PT1	1
AACAGTCAGTACCTCA-1	CD_ICA2	1
AACAGTCCAATGTGCT-1	CD_ICA2	1
AACAGTCCAATTAGGA-1	DCT1	1
AACAGTCCAGCAAACG-1	LOH	1
AACAGTCCAGGCATCC-1	CD_ICA2	1
AACAGTCTCAATCGTG-1	PT5	1
AACAGTCTCTTCGTTA-1	PT7	1
AACATCGAGGATGTCG-1	PT7	1
AACATCGCACCTATTT-1	DCT1	1
AACATCGCAGATGGCA-1	PT6	1
AACATCGCATGATTGC-1	PT2	1
AACATCGGTAGGTAAT-1	PT7	1
AACATCGGTCAGCAAG-1	PT6	1
AACATCGGTCTAACCA-1	PT6	1
AACATCGGTGGAAGCT-1	CD_PC1	1
AACATCGTCCGATTGA-1	PT1	1
AACATCGTCTCCTTAA-1	LOH	1
AACCAACAGCGCACAA-1	PT1	1
AACCAACAGCGTGTTT-1	DCT1	1
AACCAACCAAAGCTGG-1	PTPL	1
AACCAACCATGGTAAA-1	PT4	1
AACCAACGTCTGGTCG-1	PT6	1
AACCAACTCTCTTAAC-1	LOH	1
AACCGATAGCTGAAAT-1	CD_ICA1	1
AACCGATAGTAATCAG-1	CD_ICA1	1
AACCGATAGTGCCCTG-1	MES	1
AACCGATCACGCGTTG-1	PT4	1
AACCGATGTATGTTCG-1	PT2	1
AACCGATGTTTGTACG-1	PT7	1
AACCGATTCAAACCAC-1	PT6	1
AACCGATTCCGCGATG-1	PT3	1
AACCGATTCCTCCCAA-1	CD_ICA1	1
AACCTGAAGACCCATT-1	PT4	1
AACCTGAAGATCCGAG-1	CD_PC1	1
AACCTGAAGTCGAGCA-1	PT7	1
AACCTGAAGTCTGGGA-1	PT2	1
AACCTGAAGTGAGCAC-1	CD_PC1	1
AACCTGACACGCGTTG-1	PT4	1
AACCTGACATGGGACA-1	ENDO	1
AACCTGAGTTTAAGCC-1	PT7	1
AACCTGATCCTCCTGA-1	PT6	1
AACCTTTAGAGCACTG-1	PT6	1
AACCTTTAGATACCAA-1	ENDO	1
AACCTTTAGGTCGGTA-1	ENDO	1
AACCTTTAGGTGAACC-1	PT1	1
AACCTTTCAACCTCCT-1	CD_PC1	1
AACCTTTCACTCGCAG-1	PT1	1
AACCTTTCAGATACAA-1	CD_ICA1	1
AACCTTTTCATTCTCA-1	DCT1	1
AACCTTTTCCAACGCG-1	PT4	1
AACGAGGAGCAATGTA-1	ENDO	1
AACGAGGAGGATTGAT-1	DCT1	1
AACGAGGAGGCGTCCT-1	PT5	1
AACGAGGAGGGTAATT-1	LOH	1
AACGAGGCACAAACGG-1	DCT1	1
AACGAGGCACTGATAC-1	ENDO	1
AACGAGGCAGCTGATT-1	PT5	1
AACGAGGCATGCCTTC-1	DCT1	1
AACGAGGGTAGGTAAT-1	PT7	1
AACGAGGGTCACAGTT-1	PT6	1
AACGAGGGTCATGAGG-1	LOH	1
AACGAGGTCATTGCCC-1	PT7	1
AACGAGGTCCTTCGAC-1	PT7	1
AACGAGGTCGATAGCT-1	PT6	1
AACGAGGTCGCTGATA-1	LOH	1
AACGGGAAGATGCGCA-1	DCT1	1
AACGGGAAGTCTGCTA-1	PTPL	1
AACGGGACAGTGGTCC-1	PT4	1
AACGGGACATCCGTAA-1	PT1	1
AACGGGAGTTCCGCGA-1	PT1	1
AACGGGATCCAGAGAG-1	PT5	1
AACGGGATCCCTACGT-1	LOH	1
AACGGGATCTCGACAA-1	PTPL	1
AACGTACAGCGTCTGC-1	PT2	1
AACGTACAGGAAGAAC-1	PT3	1
AACGTACAGGCCAATG-1	DCT2	1
AACGTACAGTAGTTCC-1	LOH	1
AACGTACCATGACTGT-1	ENDO	1
AACTGGTAGATTGACA-1	DCT1	1
AACTGGTAGCTGAAAT-1	PT2	1
AACTGGTAGGAATGGA-1	PT5	1
AACTGGTAGGCAGATC-1	PT1	1
AACTGGTAGGCCAATG-1	DCT1	1
AACTGGTCACGAACGA-1	PT7	1
AACTGGTCATTAGCCA-1	PT7	1
AACTGGTGTAAGTCTC-1	PT4	1
AACTGGTGTTCAGTAC-1	PT1	1
AACTGGTTCCACGAGC-1	PT6	1
AACTGGTTCCAGGTCG-1	LOH	1
AACTGGTTCGCGGCAT-1	DCT1	1
AACTGGTTCGTGATAC-1	PT4	1
AACTGGTTCTATCTAC-1	PT7	1
AACTGTGCACTTGCGG-1	MES	1
AACTGTGGTCAAACAA-1	LOH	1
AACTGTGTCATCATGG-1	DCT1	1
AACTGTGTCCAATAGC-1	DCT2	1
AACTGTGTCCAGCACG-1	PT4	1
AACTTGGAGACTTGAA-1	PT7	1
AACTTGGAGATTACGA-1	PT1	1
AACTTGGAGGGCGAAG-1	PT6	1
AACTTGGCAAACCTAC-1	PT1	1
AACTTGGCAACTTGGT-1	PT1	1
AACTTGGCACGGCCAT-1	LOH	1
AACTTGGCACTCGCAG-1	CD_PC1	1
AACTTGGCATTATGGC-1	PT1	1
AACTTGGTCATTCTCA-1	CD_ICA1	1
AACTTGGTCCGTCAAA-1	PT5	1
AAGATAGAGAGTGGTC-1	PT4	1
AAGATAGAGCATGATA-1	CD_PC1	1
AAGATAGAGGGAGTTC-1	CD_PC1	1
AAGATAGAGGGTTCCC-1	CD_ICA2	1
AAGATAGCAACGCACC-1	CD_ICA2	1
AAGATAGCACCATTCC-1	PT6	1
AAGATAGGTCTGGGAA-1	DCT1	1
AAGATAGGTTCTCGAA-1	PT4	1
AAGATAGTCGCTTCAC-1	PT5	1
AAGGAGCAGGTGTTGG-1	LOH	1
AAGGAGCAGTGTCACT-1	ENDO	1
AAGGAGCCAAAGCATA-1	PT6	1
AAGGAGCGTATTGTCG-1	DCT1	1
AAGGAGCGTTAGAGAT-1	PEC	1
AAGGAGCTCCGTGCGA-1	CD_ICA1	1
AAGGAGCTCGATGAAA-1	PT6	1
AAGGAGCTCTGGCACG-1	CD_PC2	1
AAGGTTCAGTCATCTG-1	DCT1	1
AAGGTTCAGTCTAGAA-1	PT4	1
AAGGTTCAGTGAAGGA-1	CD_PC2	1
AAGGTTCCAAATGCTC-1	PT6	1
AAGGTTCCAAGCGTCC-1	LOH	1
AAGGTTCCATCGACCG-1	PT4	1
AAGGTTCGTAGCGAGT-1	PT4	1
AAGGTTCGTGATAACA-1	PT7	1
AAGGTTCTCAGAGTGG-1	CD_PC2	1
AATACGCAGATTACGA-1	LEUK	1
AATACGCGTAACGGTG-1	PT6	1
AATACGCGTATACGCT-1	PT6	1
AATACGCGTCAGAAGC-1	PT7	1
AATACGCGTGAATACA-1	PT4	1
AATACGCGTTCCGCGA-1	PT1	1
AATGCCAAGCCTCGCA-1	PT1	1
AATGCCACATATAGAG-1	LOH	1
AATGCCAGTCCGTGCA-1	DCT1	1
AATGCCAGTTTAGGAA-1	CD_ICA1	1
AATGCCATCCCTACGT-1	PT6	1
AATGGAAAGGAGTACC-1	PT5	1
AATGGAACAATGAAAC-1	PT6	1
AATGGAACACACACCG-1	CD_ICA2	1
AATGGAACATTCGTCC-1	DCT1	1
AATGGAAGTAACGGAC-1	PT1	1
AATGGAAGTACGAGAC-1	DCT1	1
AATGGAAGTGCTGTCG-1	PTPL	1
AATGGAAGTGGATTTC-1	PT2	1
AATGGAAGTGGCCTCA-1	PT5	1
AATGGAATCAGGGTTT-1	PT1	1
AATGGAATCCATCATT-1	CD_ICA1	1
AATGGAATCGCACCGA-1	ENDO	1
AATGGCTAGACGCCAA-1	PT6	1
AATGGCTAGATGCGCA-1	PT7	1
AATGGCTAGCTAGTTC-1	DCT1	1
AATGGCTAGTGTAATG-1	CD_ICA2	1
AATGGCTCAAGCAACG-1	PT4	1
AATGGCTCACCTGTGG-1	DCT1	1
AATGGCTCATTGATGC-1	PT6	1
AATGGCTGTTGTGACT-1	PT7	1
AATGGCTTCCACGAGC-1	CD_ICA1	1
AATGTCGAGGAGGCGA-1	CD_PC2	1
AATGTCGCAGAGTCGA-1	PT6	1
AATGTCGGTGGCCTTG-1	PT6	1
AATGTCGTCAGCCGAC-1	PT4	1
AATGTCGTCGTTCCGT-1	PT7	1
ACAAACCAGAACAGGA-1	PT1	1
ACAAACCAGAGAACCC-1	CD_ICA2	1
ACAAACCAGCTTTCCC-1	DCT1	1
ACAAACCAGGCACCTC-1	PT4	1
ACAAACCCAATCACTG-1	PT5	1
ACAAACCCACTCCACT-1	PT6	1
ACAAACCCAGGTTATC-1	DCT1	1
ACAAACCCATTCGTCC-1	PT1	1
ACAAACCGTAAGTGCG-1	PT1	1
ACAAACCGTACCTATG-1	DCT2	1
ACAAACCGTCAGAAGC-1	CD_ICA1	1
ACAAACCTCAGTCACA-1	PT4	1
ACAAACCTCCAAGTCA-1	PT7	1
ACAAACCTCCGTTTCG-1	PT5	1
ACAAACCTCTTCAGAG-1	PT2	1
ACAAAGAAGTTCCAGT-1	PT2	1
ACAAAGACAACTCGAT-1	DCT1	1
ACAAAGACACAGTTCA-1	PEC	1
ACAAAGACACGCCGAT-1	PT7	1
ACAAAGACAGGGAGTT-1	PT5	1
ACAAAGACATTTAGGC-1	CD_ICA2	1
ACAAAGAGTAATGTAG-1	PT7	1
ACAAAGAGTCCAACCG-1	LOH	1
ACAAAGAGTCCGGTAC-1	ENDO	1
ACAAAGAGTGCTGGCT-1	DCT1	1
ACAAAGATCGGGAATG-1	DCT1	1
ACAAAGATCGTCCCTA-1	DCT2	1
ACAAGCTAGAACAGGA-1	PT6	1
ACAAGCTAGAAGACTT-1	PT4	1
ACAAGCTAGATTAGAC-1	PT2	1
ACAAGCTAGCTCCATA-1	CD_ICA2	1
ACAAGCTAGCTGGAGT-1	PT5	1
ACAAGCTAGTGAGCTG-1	DCT1	1
ACAAGCTCAATCACTG-1	CD_ICA1	1
ACAAGCTGTACGGAGT-1	PT4	1
ACAAGCTGTCGAGAAC-1	PT5	1
ACAAGCTTCGATCTTT-1	PT1	1
ACAATCGAGAGGAACA-1	CD_PC2	1
ACAATCGAGAGGTACC-1	PT1	1
ACAATCGCAAGCGTCC-1	ENDO	1
ACAATCGCACGCCGAT-1	CD_PC2	1
ACAATCGGTAAACGTA-1	CD_ICA2	1
ACAATCGGTTGAATAG-1	PT1	1
ACAATCGGTTTCAGCA-1	PT2	1
ACAATCGTCGTTACAG-1	PEC	1
ACAATCGTCTATCTTG-1	CD_ICA2	1
ACAGAAAAGAAACGCC-1	PT1	1
ACAGAAAAGAGGCGGA-1	DCT1	1
ACAGAAAAGATTACGA-1	PT1	1
ACAGAAAAGCCGCTGT-1	PT6	1
ACAGAAAAGCTCCGGT-1	DCT2	1
ACAGAAAAGGTGTCGA-1	PTPL	1
ACAGAAAAGTAATGTG-1	DCT1	1
ACAGAAAAGTGGACGT-1	PT6	1
ACAGAAACAGCAATGG-1	PT5	1
ACAGAAACATGATTGC-1	CD_ICA2	1
ACAGAAAGTATCAGCT-1	PT4	1
ACAGAAAGTCTGTTGA-1	PT6	1
ACAGAAAGTGTCCAGC-1	PT5	1
ACAGAAAGTTGGCTAT-1	ENDO	1
ACAGAAATCGGTCTAA-1	CD_PC1	1
ACAGAAATCTTCCGTG-1	PT6	1
ACAGACTAGGAACCGT-1	PT1	1
ACAGACTAGGTTAACA-1	PT1	1
ACAGACTAGTAACTCC-1	PT1	1
ACAGACTAGTAGGAAG-1	CD_ICA2	1
ACAGACTAGTGATCTC-1	PT2	1
ACAGACTCACTGCTTC-1	PT6	1
ACAGACTGTACAAATG-1	DCT2	1
ACAGACTGTTCAGTAC-1	PT7	1
ACAGACTTCATACTTC-1	PT6	1
ACAGACTTCTTATCAC-1	PT4	1
ACAGCGCAGGTTACAA-1	ENDO	1
ACAGCGCAGTCTGGGA-1	LOH	1
ACAGCGCGTACAAGCG-1	PT4	1
ACAGCGCGTGCTGGCT-1	PT1	1
ACAGCGCGTTCCGCGA-1	DCT1	1
ACAGCGCTCAGTACAC-1	PT5	1
ACAGCGCTCCGGGCAT-1	CD_ICA2	1
ACAGCGCTCCTCTCTT-1	PT1	1
ACAGGCCAGAAATCTG-1	PT1	1
ACAGGCCAGCGTGTTT-1	CD_PC1	1
ACAGGCCAGTCCTTCC-1	ENDO	1
ACAGGCCAGTCTTAGC-1	CD_ICA1	1
ACAGGCCCAAGACACG-1	PT4	1
ACAGGCCCAGTAGTCT-1	PT1	1
ACAGGCCCATCTCACC-1	CD_PC2	1
ACAGGCCGTCAGTGTT-1	PTPL	1
ACAGGCCGTGTACGCC-1	CD_PC1	1
ACAGGCCGTTGGCGAA-1	PT6	1
ACAGGCCTCACTACCC-1	DCT1	1
ACAGGCCTCAGAATGA-1	DCT1	1
ACAGGCCTCGGCAATT-1	CD_PC1	1
ACATGCAAGGATTTGA-1	CD_PC1	1
ACATGCACAAACAGTA-1	PODO	1
ACATGCACAACCTCTC-1	CD_PC2	1
ACATGCACACCACCAG-1	PT1	1
ACATGCAGTAGAACGC-1	PT1	1
ACATGCAGTCGTAGTT-1	PT1	1
ACATGCATCAGCCGGT-1	DCT1	1
ACATGCATCAGGATCT-1	PT6	1
ACATGCATCCGAATTG-1	DCT1	1
ACATGCATCGATAGCT-1	PT7	1
ACATGCATCGGGACAA-1	DCT1	1
ACATGGTAGATACCAA-1	PT1	1
ACATGGTAGGTAAGTT-1	PT5	1
ACATGGTAGTACCTCA-1	PT1	1
ACATGGTAGTGAAACT-1	PT7	1
ACATGGTGTCAAGACG-1	PTPL	1
ACATGGTGTCTGGGCT-1	PT6	1
ACATGGTGTTCAGTAC-1	PT6	1
ACATGGTGTTCTGAAC-1	PT4	1
ACATGGTGTTCTTTCA-1	CD_PC2	1
ACATGGTTCAGGTTTG-1	PT1	1
ACATGGTTCAGTGTGT-1	PT6	1
ACATGGTTCCTTTGAT-1	PT4	1
ACATGGTTCTCGTAGA-1	PT6	1
ACCAAACAGACTAGCG-1	MES	1
ACCAAACAGATTCCGT-1	PT7	1
ACCAAACAGCTGAGGT-1	CD_PC2	1
ACCAAACAGCTTACCA-1	DCT1	1
ACCAAACCATGCGACC-1	MES	1
ACCAAACCATTACTCT-1	PT5	1
ACCAAACGTCAATACC-1	PT3	1
ACCAAACGTCCGTAGC-1	PT3	1
ACCAAACGTGCATTGT-1	PT6	1
ACCAAACGTGGACGAT-1	ENDO	1
ACCAAACTCACGATTG-1	CD_PC2	1
ACCAAACTCGGGACAA-1	PT7	1
ACCATCCAGATATGTG-1	PT7	1
ACCATCCAGTCCCTCT-1	CD_PC2	1
ACCATCCCAAGGTCGA-1	PT4	1
ACCATCCGTATGAAGT-1	CD_PC1	1
ACCATCCGTGTTTCTT-1	PT7	1
ACCATCCTCACAAGCT-1	ENDO	1
ACCATCCTCGATGTAC-1	CD_PC1	1
ACCATCCTCGTCCCTA-1	LOH	1
ACCATCCTCGTCGCAG-1	PODO	1
ACCATCCTCTCGACAA-1	CD_PC1	1
ACCATCCTCTTGTACT-1	PT2	1
ACCCAAAAGATTACGA-1	PT2	1
ACCCAAAAGGCCAGTA-1	DCT2	1
ACCCAAACAAGTTCGT-1	PT6	1
ACCCAAACATAGCAGG-1	PT1	1
ACCCAAAGTCACATTG-1	PT1	1
ACCCAAAGTTGGCGAA-1	PT3	1
ACCCAAATCTTACTCA-1	PT6	1
ACCGAATAGACTAGGC-1	PT4	1
ACCGAATAGCACGTAG-1	LOH	1
ACCGAATAGGCCTCGT-1	CD_PC1	1
ACCGAATCAAAGCTGG-1	PT1	1
ACCGAATCACTTTGGA-1	PEC	1
ACCGAATCATCATGTG-1	PTPL	1
ACCGAATGTAACCATC-1	DCT1	1
ACCGAATGTGCGCATC-1	DCT1	1
ACCGAATGTTGTATCG-1	PT4	1
ACCGAATTCACAGGGA-1	PT7	1
ACCGAATTCGATGTAC-1	PODO	1
ACCGAATTCGCCAGAC-1	PT6	1
ACCGAATTCGGATCGC-1	PT7	1
ACCGCAGAGACTAGGC-1	PT6	1
ACCGCAGAGTAACATG-1	ENDO	1
ACCGCAGAGTCTCTAG-1	CD_ICA1	1
ACCGCAGCAAGTTGCT-1	DCT1	1
ACCGCAGCATTTGGCA-1	CD_PC2	1
ACCGCAGGTCGAGGTA-1	PT7	1
ACCGCAGTCAATTCCT-1	PT6	1
ACCGCAGTCGCAACTA-1	ENDO	1
ACCGCAGTCTTAAGCG-1	DCT2	1
ACCGGGTAGCTCCGGT-1	PT7	1
ACCGGGTAGTGTCGCC-1	LOH	1
ACCGGGTCAAGCCAGA-1	PT2	1
ACCGGGTCAAGTAATG-1	CD_PC2	1
ACCGGGTCAAGTCTCA-1	PT4	1
ACCGGGTCATGGTTTG-1	PODO	1
ACCGGGTGTATTGTCG-1	DCT1	1
ACCGGGTGTGATAGAT-1	PT6	1
ACCGGGTGTGCCCTAG-1	CD_ICA1	1
ACCGGGTTCCAGGGAA-1	PODO	1
ACCTGCTAGATCACCT-1	CD_PC2	1
ACCTGCTAGCCTATAC-1	PT4	1
ACCTGCTCAAACGACG-1	PT6	1
ACCTGCTGTACCCATA-1	PT6	1
ACCTGCTGTTATGCAC-1	PODO	1
ACCTGCTTCAATGCAC-1	CD_ICA2	1
ACCTGCTTCAGTCTTT-1	DCT1	1
ACGGATTAGATCACCT-1	CD_ICA2	1
ACGGATTAGGACCGAT-1	CD_ICA1	1
ACGGATTAGTCTCGAT-1	PT4	1
ACGGATTCAAGAGCGT-1	CD_PC2	1
ACGGATTCACGCGATC-1	LOH	1
ACGGATTCACGCTGTG-1	DCT2	1
ACGGATTCACTGTTAG-1	PT4	1
ACGGATTCAGATTTGC-1	LOH	1
ACGGATTGTTCCGCGA-1	PODO	1
ACGGATTTCACTCCCA-1	CD_PC1	1
ACGGATTTCCAGAGAG-1	PT6	1
ACGGATTTCCCTACGT-1	PT3	1
ACGGATTTCGGACGAA-1	DCT2	1
ACGTGGCAGCTCGTTA-1	PT5	1
ACGTGGCAGTGCTCGC-1	PTPL	1
ACGTGGCCACACTAGT-1	CD_ICA1	1
ACGTGGCGTCACAGTT-1	PEC	1
ACGTGGCGTCTTAGCA-1	CD_ICA1	1
ACGTGGCGTGTTGGTT-1	DCT1	1
ACGTGGCGTTAACCAC-1	PT7	1
ACGTGGCGTTACGGAG-1	DCT1	1
ACGTGGCTCCCACTAC-1	PT7	1
ACGTGGCTCGACCCGA-1	LOH	1
ACGTTAGAGAAAGGGT-1	DCT1	1
ACGTTAGAGAACGCCA-1	PT7	1
ACGTTAGAGGTTTCTG-1	PT4	1
ACGTTAGCAAGCAGGT-1	DCT1	1
ACGTTAGCAAGTCCTA-1	PT1	1
ACGTTAGCACGTGAAG-1	PT1	1
ACGTTAGCACGTTACA-1	DCT1	1
ACGTTAGCACTCGGAC-1	CD_ICA2	1
ACGTTAGCACTGTCGG-1	LOH	1
ACGTTAGCAGACCTGC-1	CD_ICA1	1
ACGTTAGCAGTTAAAG-1	PT6	1
ACTAACGAGCATTGGG-1	PT3	1
ACTAACGAGCTCGGCT-1	CD_PC2	1
ACTAACGCATCCCGGA-1	CD_ICA2	1
ACTAACGGTAAAGCTA-1	PT1	1
ACTAACGTCGTGGCGT-1	PT4	1
ACTACCCAGATTACGA-1	PT2	1
ACTACCCAGGTACTCT-1	PT3	1
ACTACCCAGGTGTTGG-1	PT4	1
ACTACCCAGTAGGTCG-1	DCT1	1
ACTACCCCAAGGATGC-1	LOH	1
ACTACCCCACCAAGGA-1	PT2	1
ACTACCCCAGCAATGG-1	PT6	1
ACTACCCCAGCTGATT-1	CD_ICA1	1
ACTACCCGTTTAGACC-1	PT1	1
ACTACCCTCACTTACT-1	PT6	1
ACTACGAAGAATACTG-1	PT4	1
ACTACGAAGACACGGT-1	PT5	1
ACTACGAAGCAGGACT-1	PT6	1
ACTACGAAGCGTCTGC-1	DCT1	1
ACTACGAAGCTAGCAG-1	PT2	1
ACTACGAAGGCTTAAA-1	DCT1	1
ACTACGAAGGGAAGCG-1	ENDO	1
ACTACGAAGTTGAATG-1	CD_ICA2	1
ACTACGAAGTTGCGCC-1	PT4	1
ACTACGACAAGGAGGG-1	PT6	1
ACTACGACAAGTCTCA-1	PT2	1
ACTACGACAATTGGCT-1	DCT1	1
ACTACGACATTTGGCA-1	PT1	1
ACTACGAGTCATAGCT-1	PT1	1
ACTACGAGTCCATTGA-1	PT1	1
ACTACGAGTGCATTGT-1	CD_ICA2	1
ACTACGATCCCGCAAG-1	PT7	1
ACTACGATCCTATCCG-1	PT6	1
ACTACGATCGGTTAGT-1	LOH	1
ACTAGGTAGATGTTGA-1	PT5	1
ACTAGGTAGCGCGTTC-1	DCT1	1
ACTAGGTAGGCAGTAC-1	PT6	1
ACTAGGTCACATTGCA-1	PT4	1
ACTAGGTCACGTTGTA-1	PT2	1
ACTAGGTCACTGTAAC-1	CD_PC1	1
ACTAGGTCAGAACGAC-1	PODO	1
ACTAGGTTCCGATGCG-1	PT2	1
ACTAGGTTCGAAGCCC-1	CD_ICA2	1
ACTAGGTTCGCATACA-1	ENDO	1
ACTAGGTTCGGACGAA-1	PT6	1
ACTAGGTTCGGTGATT-1	PT7	1
ACTATTCAGCAATAAC-1	DCT1	1
ACTATTCCATGCGCTG-1	PT6	1
ACTATTCCATGTATCG-1	PT6	1
ACTATTCGTAGATGAT-1	CD_PC1	1
ACTATTCGTCTGGGAA-1	DCT1	1
ACTATTCGTTACCCAA-1	PT1	1
ACTATTCGTTCTCGAA-1	PT4	1
ACTATTCTCGGGACAA-1	PT6	1
ACTATTCTCGTGTGCG-1	PT1	1
ACTATTCTCTATACCT-1	PT1	1
ACTCGGGAGGTCACTT-1	PT6	1
ACTCGGGAGTTATGAG-1	CD_PC2	1
ACTCGGGCATCCTCGT-1	CD_PC1	1
ACTCGGGCATTACCTT-1	PT5	1
ACTCGGGGTACGGATG-1	LOH	1
ACTCGGGGTCACTCTC-1	CD_ICA2	1
ACTCGGGGTGCTTGAT-1	DCT1	1
ACTCGGGGTGTCCTTC-1	PT7	1
ACTCGGGTCACTAGGT-1	PT1	1
ACTCGGGTCTTAACGG-1	PT6	1
ACTGCAAAGCACCATT-1	PEC	1
ACTGCAAAGTGCCCTG-1	DCT1	1
ACTGCAACACATCATG-1	ENDO	1
ACTGCAAGTATGGTTC-1	DCT1	1
ACTGCAAGTGCACTTA-1	PT6	1
ACTGCAAGTGCAGACA-1	PT6	1
ACTGCAAGTGGTAAGC-1	PT6	1
ACTGCAAGTTGGAGGT-1	CD_PC2	1
ACTGCAATCCAGAATC-1	PT7	1
ACTGCAATCCTCCTGA-1	DCT2	1
ACTGCAATCGGATGTT-1	PT7	1
ACTGCAATCTCTTCTC-1	CD_ICA1	1
ACTGCAATCTTCACTA-1	CD_PC2	1
ACTGCGGAGACTAATG-1	DCT1	1
ACTGCGGCAACTACTG-1	LOH	1
ACTGCGGCAAGTTCGT-1	PT5	1
ACTGCGGCACTGAAGG-1	DCT1	1
ACTGCGGCAGTCAGAG-1	MES	1
ACTGCGGGTGAGCTAG-1	PT6	1
ACTGCGGGTGGTTCTA-1	DCT2	1
ACTGCGGTCTCGGCGA-1	CD_PC1	1
ACTGTCCAGCCTGTAT-1	DCT1	1
ACTGTCCAGTACTCTG-1	DCT1	1
ACTGTCCGTCGAGAAC-1	CD_ICA1	1
ACTGTCCGTGCACCCA-1	PT4	1
ACTGTCCGTTCCAGTA-1	ENDO	1
ACTGTCCGTTGTATCG-1	CD_PC2	1
ACTGTCCTCCCGAAGC-1	CD_PC2	1
ACTGTCCTCGGGAAAC-1	DCT1	1
ACTGTCCTCTTGTCGC-1	ENDO	1
ACTTCCGAGGCTTTAC-1	PT6	1
ACTTCCGAGGTGAACC-1	CD_ICA2	1
ACTTCCGAGTATGGGC-1	DCT1	1
ACTTCCGAGTGTCGCC-1	PT6	1
ACTTCCGCAAGGTCGA-1	CD_ICA2	1
ACTTCCGCAAGTTGCT-1	CD_PC1	1
ACTTCCGCACAAACAA-1	DCT2	1
ACTTCCGCACTCGGAC-1	PT5	1
ACTTCCGCAGTAACCT-1	PT2	1
ACTTCCGCAGTCCTGG-1	PT7	1
ACTTCCGCATGGCCCA-1	PT1	1
ACTTCCGCATGTAGAA-1	PT5	1
ACTTCCGGTCCTATTT-1	PT1	1
ACTTCCGGTGGACGAT-1	CD_ICA1	1
ACTTCCGGTTCCTATT-1	DCT2	1
ACTTCCGTCCTATCAT-1	PT7	1
ACTTCCGTCGCGTTCT-1	PT4	1
ACTTCCGTCTCTGTTA-1	PT1	1
ACTTTCAAGAGTCCGA-1	PT6	1
ACTTTCAAGCAAGGTC-1	PT3	1
ACTTTCAAGCATGATA-1	PT7	1
ACTTTCAAGGGTCCCT-1	CD_ICA1	1
ACTTTCAAGTAGCAAT-1	PT1	1
ACTTTCACAAAGCTTC-1	PT1	1
ACTTTCACAAGTAATG-1	LEUK	1
ACTTTCAGTACAAGCG-1	PT5	1
ACTTTCAGTTCCGCGA-1	PT4	1
ACTTTCATCCCACTTG-1	DCT1	1
ACTTTCATCGAGTTAC-1	CD_PC1	1
ACTTTCATCGCAACTA-1	PT7	1
AGACAAAAGAATCAGT-1	PT7	1
AGACAAAAGCTACGTT-1	LOH	1
AGACAAAAGGTAGGAA-1	CD_PC2	1
AGACAAAAGTAGAAGG-1	LOH	1
AGACAAACAAGGGTAC-1	PT2	1
AGACAAACAATGACTC-1	PEC	1
AGACAAACACAGTAGG-1	PT6	1
AGACAAACAGATTTGC-1	LOH	1
AGACAAAGTCAAGACG-1	CD_PC1	1
AGACAAAGTCCGTCGA-1	LOH	1
AGACAAAGTTAACCAC-1	PTPL	1
AGACAAATCACCGCGA-1	CD_ICA1	1
AGACAAATCAGGAATA-1	PT1	1
AGACAAATCCCAGTAA-1	PT2	1
AGATAGAAGGTCCTCG-1	DCT1	1
AGATAGACACCTACCT-1	PT2	1
AGATAGACATCTGCAA-1	ENDO	1
AGATAGAGTCAGCTTA-1	LOH	1
AGATAGAGTCTGAGCC-1	DCT1	1
AGATAGAGTGGTAGAC-1	DCT1	1
AGATAGAGTTGAATAG-1	PT6	1
AGATTCGAGGAGTACC-1	PT5	1
AGATTCGCACTACACA-1	PT7	1
AGATTCGCACTCCACT-1	PTPL	1
AGATTCGCATGCCCTT-1	PT6	1
AGATTCGGTTCACGTA-1	DCT1	1
AGATTCGGTTTCGACA-1	PT4	1
AGATTCGTCGTCTTAT-1	PT7	1
AGATTCGTCTCTTAAC-1	PT1	1
AGCCAGCAGACTTCCA-1	PT7	1
AGCCAGCCACCCATCT-1	PT5	1
AGCCAGCGTACGGTTT-1	CD_ICA2	1
AGCCAGCTCATCGCAA-1	PT5	1
AGCCAGCTCCAATCCC-1	DCT2	1
AGCCAGCTCCAGGTCG-1	PT5	1
AGCCAGCTCTAAACGC-1	PT6	1
AGCCCGAAGCGCACAA-1	PT1	1
AGCCCGAAGGGCATTG-1	DCT2	1
AGCCCGAAGTCAGCCC-1	PT7	1
AGCCCGAAGTGATTAG-1	PT7	1
AGCCCGAGTACGCAAG-1	CD_ICA2	1
AGCCGCAAGGATTTGA-1	PT5	1
AGCCGCAAGGCACCTC-1	PT7	1
AGCCGCAGTAGAAGCC-1	PEC	1
AGCCGCATCACTAGCA-1	CD_ICA2	1
AGCCGCATCCGAGAGA-1	ENDO	1
AGCCGCATCGGTAGGA-1	DCT2	1
AGCCGCATCTTATCAC-1	PT7	1
AGCCTCTAGCGTGTTT-1	CD_PC1	1
AGCCTCTCAACGACAG-1	PODO	1
AGCCTCTCAACTCGTA-1	PT1	1
AGCCTCTCATAGACGG-1	PTPL	1
AGCCTCTGTACTTCAG-1	DCT1	1
AGCCTCTGTGAGAGTC-1	CD_PC1	1
AGCCTCTGTGGCATAG-1	DCT1	1
AGCCTCTTCCGTACGG-1	ENDO	1
AGCCTCTTCTATCTAC-1	CD_ICA2	1
AGCCTCTTCTTGTCGC-1	CD_PC1	1
AGCCTGGAGCCTGTAT-1	PT7	1
AGCCTGGCAGTGCTCG-1	LOH	1
AGCCTGGCATCTCACC-1	PT2	1
AGCCTGGGTCAGTGCC-1	PT5	1
AGCCTGGGTTTGCCAA-1	PODO	1
AGCCTGGTCGCCAGAC-1	CD_PC2	1
AGCCTGGTCGGTCTAA-1	PT1	1
AGCCTGGTCTGGACAT-1	PT6	1
AGCCTTCAGGATTGCG-1	PT4	1
AGCCTTCAGTACAACA-1	PT2	1
AGCCTTCAGTATGGGC-1	ENDO	1
AGCCTTCCAAGGAAGA-1	PT1	1
AGCCTTCCATTAGCCA-1	PT4	1
AGCCTTCGTAAACCCT-1	LOH	1
AGCCTTCGTGTGTGTT-1	PT6	1
AGCCTTCTCGACTATG-1	CD_PC1	1
AGCCTTCTCGTCGCAG-1	ENDO	1
AGCGATTAGGGCATTG-1	CD_ICA2	1
AGCGATTAGTCTCCAA-1	PT6	1
AGCGATTCAAGCGGTA-1	PODO	1
AGCGATTCACAGGTAG-1	CD_ICA2	1
AGCGATTCATGGCCGT-1	PT4	1
AGCGATTGTTTAGAAG-1	CD_ICA2	1
AGCGATTTCACGATTG-1	PT6	1
AGCGATTTCAGCCGGT-1	DCT2	1
AGCGATTTCCTAGAGT-1	PT2	1
AGCGATTTCGCTGATA-1	PT1	1
AGCGATTTCTATAGGC-1	CD_ICA2	1
AGCGATTTCTTCCGTG-1	PT7	1
AGCGTATAGAAAGGGT-1	PT1	1
AGCGTATAGAGCAGCT-1	CD_PC2	1
AGCGTATAGGGAAATG-1	PT4	1
AGCGTATAGGTTCGTT-1	PT4	1
AGCGTATCAAAGCATA-1	PT6	1
AGCGTATCATAGCCAT-1	LOH	1
AGCGTATCATCGACGC-1	PT3	1
AGCGTATTCATACTTC-1	LOH	1
AGCGTATTCCTCCAGT-1	CD_ICA1	1
AGCGTATTCTTCCACG-1	PT4	1
AGCGTGCAGATTACGA-1	PODO	1
AGCGTGCAGCAGAATT-1	PT1	1
AGCGTGCAGCGATACG-1	PODO	1
AGCGTGCAGGAGTAGA-1	CD_ICA2	1
AGCGTGCCAAGACTTC-1	DCT1	1
AGCGTGCCAGCGCGTT-1	CD_PC2	1
AGCGTGCGTCCAAGAG-1	PODO	1
AGCGTGCTCAAACCCA-1	PT1	1
AGCGTGCTCCAGGGAA-1	PT2	1
AGCGTGCTCGATATGC-1	CD_ICA2	1
AGCGTGCTCGCTAGTA-1	PT6	1
AGCTATGAGGTTAGTA-1	PT6	1
AGCTATGAGTCCGTGC-1	CD_ICA2	1
AGCTATGAGTTCCAGT-1	DCT1	1
AGCTATGCAATGATGA-1	CD_PC2	1
AGCTATGCAGTAAGAT-1	DCT2	1
AGCTATGCATGGTAAA-1	LOH	1
AGCTATGGTACGTAGG-1	CD_ICA2	1
AGCTATGGTATATGGA-1	PT6	1
AGCTATGGTCTCTGCT-1	PODO	1
AGCTATGGTGAGGGTT-1	ENDO	1
AGCTATGGTGGATTTC-1	PT4	1
AGCTATGTCCAGTTAG-1	PT4	1
AGCTGATAGCGCCTAC-1	PT3	1
AGCTGATAGGCAGTAC-1	PT2	1
AGCTGATAGGTTGTTC-1	PT6	1
AGCTGATAGTATGGGC-1	PT5	1
AGCTGATAGTGATATG-1	DCT1	1
AGCTGATCAGCCACGT-1	PT3	1
AGCTGATCAGTTAAAG-1	PT2	1
AGCTGATTCAAGGCAG-1	DCT2	1
AGCTGATTCCATAGGT-1	PT6	1
AGCTGATTCGCAACTA-1	DCT1	1
AGCTGATTCTATATCC-1	PT1	1
AGCTGGCAGATGAGGA-1	PT4	1
AGCTGGCAGCTACGCC-1	LOH	1
AGCTGGCAGTGAGTTA-1	PODO	1
AGCTGGCAGTGTCACT-1	LOH	1
AGCTGGCCAAGCCAGA-1	PEC	1
AGCTGGCCACCACAGC-1	PT2	1
AGCTGGCTCACGTGTA-1	DCT1	1
AGCTGGCTCCATTGAG-1	ENDO	1
AGCTGGCTCCCTATTA-1	LOH	1
AGCTGGCTCCGTGCAG-1	PT6	1
AGCTGGCTCGAACACT-1	CD_PC2	1
AGCTGTAAGACCCATT-1	CD_PC1	1
AGCTGTAAGATGGCAC-1	PT1	1
AGCTGTAAGTGAAGGA-1	DCT2	1
AGCTGTACAGCTATAC-1	PTPL	1
AGCTGTACAGCTTACA-1	PT4	1
AGCTGTAGTCATAGAA-1	CD_PC1	1
AGCTGTAGTGCGTAGA-1	CD_ICA2	1
AGCTGTATCGGTACTA-1	PT6	1
AGCTGTATCTCAGATG-1	DCT2	1
AGGACGAAGTGAAGGA-1	LOH	1
AGGACGAGTATGTCCA-1	DCT1	1
AGGACGAGTTCTACCC-1	LOH	1
AGGACGATCCTCCATG-1	PT1	1
AGGACGATCGGTAGGA-1	CD_ICA2	1
AGGCCCAAGCATACCT-1	CD_ICA1	1
AGGCCCAAGGAGTAGA-1	PODO	1
AGGCCCAAGGTTGACG-1	PT4	1
AGGCCCAAGTTCTCCC-1	CD_PC1	1
AGGCCCAGTGACAAGC-1	PT4	1
AGGCCCAGTGCTAGTT-1	ENDO	1
AGGCCCAGTGGATTTC-1	CD_ICA1	1
AGGCCCAGTTACTACG-1	DCT2	1
AGGCCCATCCGGGCAT-1	MES	1
AGGCCCATCTACTTTG-1	DCT2	1
AGGCCTGAGATCACCT-1	PEC	1
AGGCCTGGTAGAAAGG-1	PT6	1
AGGCCTGGTAGACACG-1	DCT1	1
AGGCCTGGTAGATTAG-1	PT6	1
AGGCCTGGTCAGGTGA-1	DCT1	1
AGGCCTGGTCCTTATT-1	CD_PC2	1
AGGCCTGGTTAGGAGC-1	DCT1	1
AGGCCTGTCCAACAAC-1	PT7	1
AGGCCTGTCCCATAGA-1	PT6	1
AGGCCTGTCCTGACCT-1	PT6	1
AGGCCTGTCTAGCAGT-1	DCT1	1
AGGCCTGTCTTAGTGG-1	PT6	1
AGGCGAAAGTAGTGTA-1	CD_ICA1	1
AGGCGAACATCCTCGT-1	PT6	1
AGGCGAACATGATTGC-1	ENDO	1
AGGCGAAGTAAACGAT-1	PT5	1
AGGCGAATCTAGCAGT-1	PT6	1
AGGCGAATCTATCCTA-1	PT4	1
AGGCGAATCTCTGCGT-1	PT7	1
AGGCGAATCTGATCCC-1	PT5	1
AGGCGTCAGGTCACTT-1	PT7	1
AGGCGTCAGGTTACAA-1	DCT2	1
AGGCGTCAGTAGACCG-1	CD_PC1	1
AGGCGTCCAGATACAA-1	PT6	1
AGGCGTCGTATGTCCA-1	CD_ICA2	1
AGGCGTCGTCTCTGGG-1	PTPL	1
AGGCGTCTCTAAACGC-1	CD_ICA2	1
AGTCAACAGAACAGGA-1	PT1	1
AGTCAACAGACAGCTG-1	DCT1	1
AGTCAACAGAGCAGCT-1	DCT1	1
AGTCAACAGATCACCT-1	PT5	1
AGTCAACAGCGCAATG-1	CD_PC1	1
AGTCAACAGGGTCCCT-1	CD_ICA1	1
AGTCAACAGGTACTCT-1	LOH	1
AGTCAACCACATTCTT-1	PT5	1
AGTCAACGTAGAAAGG-1	CD_PC1	1
AGTCAACGTCCAACCG-1	PT1	1
AGTCAACGTCGAGAAC-1	PODO	1
AGTCAACGTGACAAGC-1	PT1	1
AGTCAACGTTATCGAC-1	PT6	1
AGTCAACTCCATACCC-1	CD_ICA1	1
AGTCAACTCTTCTCTC-1	PODO	1
AGTCCGGAGACGCCAA-1	CD_PC1	1
AGTCCGGCAAAGAGAG-1	PT3	1
AGTCCGGGTAGCGTTT-1	PT6	1
AGTCCGGGTAGGGTCA-1	PT4	1
AGTCCGGGTCAGCAAG-1	CD_PC2	1
AGTCCGGGTTAACCAC-1	CD_PC1	1
AGTCCGGTCCATAACG-1	PT5	1
AGTCCGGTCGCTATAG-1	CD_ICA1	1
AGTCCGGTCTGTCGTC-1	DCT1	1
AGTGCCGAGAAGGGCG-1	DCT1	1
AGTGCCGAGAATCAAC-1	PT6	1
AGTGCCGAGAGCCTGA-1	PT6	1
AGTGCCGAGCGAGCTA-1	ENDO	1
AGTGCCGAGCGTAGCA-1	PT7	1
AGTGCCGAGCGTATCT-1	PT3	1
AGTGCCGAGTACAGTA-1	PT6	1
AGTGCCGAGTTGACAA-1	PT5	1
AGTGCCGCACCGAAAG-1	LOH	1
AGTGCCGCAGTAACCT-1	LOH	1
AGTGCCGGTAGAACGC-1	PT6	1
AGTGCCGGTGACAAGC-1	PT1	1
AGTGCCGGTGTCCAGC-1	PT6	1
AGTGCCGGTTACCACA-1	PT1	1
AGTGCCGTCAGATACC-1	PT4	1
AGTGCCGTCCTTGACC-1	PT6	1
AGTGCGCAGACAACGC-1	PT1	1
AGTGCGCAGAGGCAGG-1	DCT1	1
AGTGCGCAGTTCCCGG-1	PT2	1
AGTGCGCCACTCCTCA-1	PT1	1
AGTGCGCGTCCTCAGG-1	PT4	1
AGTGCGCTCTCCCTTT-1	PT1	1
AGTGTACAGAAATCTG-1	CD_PC2	1
AGTGTACAGAATCAAC-1	CD_ICA1	1
AGTGTACAGATCACCT-1	PT5	1
AGTGTACAGATTCCGT-1	PT2	1
AGTGTACAGTACAGTA-1	CD_ICA1	1
AGTGTACAGTTCGACT-1	PT6	1
AGTGTACCAAGGACCA-1	PT7	1
AGTGTACCAGGTTATC-1	PT1	1
AGTGTACCATTTAGGC-1	ENDO	1
AGTGTACGTACGGAGT-1	PT1	1
AGTGTACGTCGATAGG-1	CD_ICA2	1
AGTGTACGTTAACTCG-1	PODO	1
AGTGTACGTTGGGAAC-1	PODO	1
AGTTACGAGACGAAAG-1	CD_ICA2	1
AGTTACGAGATGGCAC-1	CD_ICA1	1
AGTTACGAGATTACGA-1	CD_ICA2	1
AGTTACGAGGAAGGTA-1	CD_PC2	1
AGTTACGCAAATGTCC-1	PT3	1
AGTTACGCAAGGATGC-1	PT6	1
AGTTACGCACCACGAC-1	PT7	1
AGTTACGCACCTACCT-1	PT3	1
AGTTACGCACTGAAGG-1	PT2	1
AGTTACGCACTTGCGG-1	PT7	1
AGTTACGGTAGCGAGT-1	PT1	1
AGTTACGGTCAGAAAT-1	CD_PC1	1
AGTTACGGTCTGGTCG-1	CD_PC2	1
AGTTACGTCCGAGAGA-1	PT7	1
AGTTTGGAGATATGAC-1	PT5	1
AGTTTGGAGGATTGCG-1	CD_PC2	1
AGTTTGGCAGGACTGA-1	ENDO	1
AGTTTGGCAGTTGCAT-1	CD_PC1	1
AGTTTGGGTAACCGAG-1	PT6	1
AGTTTGGGTCCAACCG-1	CD_PC2	1
AGTTTGGGTCCGTAGC-1	PT5	1
AGTTTGGGTGCAACAG-1	CD_ICA2	1
AGTTTGGGTGCTGTCG-1	CD_ICA2	1
AGTTTGGGTTCAGTAC-1	DCT1	1
AGTTTGGTCGGAAAGC-1	DCT1	1
ATAGGCTCAACTCGAT-1	PT1	1
ATAGGCTCATATTGGC-1	PT6	1
ATAGGCTGTCTGAGCC-1	PT2	1
ATAGGCTGTTAGGCTT-1	DCT2	1
ATAGGCTGTTCAGAAA-1	PT6	1
ATAGGCTGTTCTGATG-1	PT6	1
ATAGGCTGTTGTGAGG-1	PT7	1
ATAGTCGAGAACTAAC-1	PODO	1
ATAGTCGAGCGCGTTC-1	ENDO	1
ATAGTCGCACGCGACT-1	LOH	1
ATAGTCGGTACCTATG-1	DCT1	1
ATAGTCGGTCGTAGTT-1	CD_ICA1	1
ATAGTCGGTTCTTTCA-1	PT7	1
ATAGTCGGTTGAATAG-1	PT6	1
ATAGTCGTCTGGCCAG-1	PT4	1
ATATTCCAGTGATCTC-1	PT6	1
ATATTCCCACTGCTCT-1	ENDO	1
ATATTCCCAGTATCTG-1	CD_ICA1	1
ATATTCCGTAGCGGTA-1	PT7	1
ATATTCCGTAGTTTGC-1	DCT1	1
ATATTCCGTGATAAGT-1	PT1	1
ATATTCCGTTATGCAC-1	CD_PC1	1
ATATTCCGTTCTGAGT-1	ENDO	1
ATATTCCTCGACTTAG-1	PT4	1
ATATTCCTCGCAGATT-1	PT1	1
ATCCAGAAGACCCTAT-1	DCT2	1
ATCCAGAAGAGGTGGG-1	DCT1	1
ATCCAGAAGCTGATTC-1	DCT1	1
ATCCAGAAGGCGTCCT-1	DCT2	1
ATCCAGAAGGGCTTCC-1	DCT1	1
ATCCAGAAGGTGTTGG-1	CD_ICA2	1
ATCCAGAGTCGTAGTT-1	LOH	1
ATCCAGAGTCGTCGCA-1	PT2	1
ATCCAGAGTGCATTCA-1	PT1	1
ATCCAGAGTTAGGCTT-1	PODO	1
ATCCAGATCAAGTTGC-1	CD_PC1	1
ATCCAGATCACAACAC-1	PT2	1
ATCCAGATCCCGATTC-1	LOH	1
ATCCAGATCGGTTGTA-1	PT7	1
ATCCAGATCTGTAGAC-1	ENDO	1
ATCCAGATCTTACTCA-1	PT6	1
ATCCCTGAGATCGAGC-1	CD_PC1	1
ATCCCTGAGTTTACGC-1	PT7	1
ATCCCTGCACAGTTAC-1	PT1	1
ATCCCTGCACCGTCTT-1	PT6	1
ATCCCTGCACGGTTAT-1	DCT1	1
ATCCCTGGTAAACCCT-1	DCT1	1
ATCCCTGGTATCTAGC-1	PT5	1
ATCCCTGGTGCATTCA-1	DCT2	1
ATCCCTGGTTAACCAC-1	PT1	1
ATCCCTGGTTAACTCG-1	PODO	1
ATCCCTGGTTGGGAAC-1	PODO	1
ATCCCTGTCCATGACA-1	PT6	1
ATCCCTGTCCCACGGA-1	CD_ICA1	1
ATCCCTGTCGCTTGAA-1	DCT1	1
ATCCCTGTCTCTTCCT-1	PT1	1
ATCCTCGAGATACCAA-1	CD_ICA2	1
ATCCTCGAGCTGAAAT-1	ENDO	1
ATCCTCGCACCTGGTG-1	PT7	1
ATCCTCGCAGATTGTC-1	PT3	1
ATCCTCGGTACCCATA-1	PT1	1
ATCCTCGGTAGGGTCA-1	PODO	1
ATCCTCGGTGCAAGAC-1	PT6	1
ATCCTCGTCACAGGGA-1	CD_PC2	1
ATCCTCGTCACGTCAA-1	PODO	1
ATCCTCGTCATCGCAA-1	PT7	1
ATCCTCGTCGAGAAGC-1	PT4	1
ATCCTCGTCGGTCTCT-1	DCT2	1
ATCCTCGTCTTCCGTG-1	PODO	1
ATCCTGCGTGACAAGC-1	PT6	1
ATCCTGCGTGAGCTAG-1	PT5	1
ATCCTGCGTTGCAGCC-1	PT7	1
ATCCTGCGTTTCCGGG-1	CD_PC1	1
ATCCTGCTCATTGCCC-1	PT1	1
ATCCTGCTCTGGTACA-1	PT4	1
ATCGAGTAGAACAGGA-1	CD_PC2	1
ATCGAGTAGGTAGGAA-1	CD_PC2	1
ATCGAGTCAGATACAA-1	LOH	1
ATCGAGTCAGGCATTT-1	PT6	1
ATCGAGTGTCAATCCA-1	PEC	1
ATCGAGTGTCTAACCA-1	DCT2	1
ATCGAGTGTGGTCGAA-1	PT1	1
ATCGAGTGTTTCTCTA-1	DCT2	1
ATCGAGTTCACATTCT-1	CD_ICA2	1
ATCGAGTTCTCATATC-1	PT6	1
ATGCATGAGTGTAATG-1	PT5	1
ATGCATGGTAACCCAT-1	PT1	1
ATGCATGGTAACGGAC-1	PT7	1
ATGCATGGTTAAGGGC-1	PT1	1
ATGCATGGTTACGCTA-1	CD_PC2	1
ATGCATGGTTACGGAG-1	CD_PC2	1
ATGGATCAGCGAGCTA-1	CD_ICA2	1
ATGGATCAGCGCCTAC-1	CD_PC2	1
ATGGATCAGTACGCGA-1	CD_ICA2	1
ATGGATCAGTGCTCGC-1	LOH	1
ATGGATCCACGATTAC-1	CD_ICA2	1
ATGGATCGTTCCAGTA-1	DCT2	1
ATGGATCTCCCGAAGC-1	PT1	1
ATGTACGAGTTAGCGG-1	PT2	1
ATGTACGCAAATTGAG-1	MES	1
ATGTACGCATCCGTGG-1	CD_PC1	1
ATGTACGCATCCTGGG-1	PT3	1
ATGTACGGTCATCGTA-1	ENDO	1
ATGTACGGTGGCCTTG-1	CD_ICA1	1
ATGTACGGTGTCCTTC-1	CD_ICA1	1
ATGTACGTCCAGGGAA-1	LOH	1
ATGTACGTCCTAAGTG-1	CD_ICA2	1
ATGTCGAAGAGGTACC-1	PT3	1
ATGTCGAAGTCGAGCA-1	CD_ICA2	1
ATGTCGACAGGGAGTT-1	CD_ICA1	1
ATGTCGACATCATGTG-1	CD_PC1	1
ATGTCGAGTAATGCCT-1	CD_PC2	1
ATGTCGAGTGAAACAT-1	PT7	1
ATGTCGAGTTCTTTCA-1	ENDO	1
ATGTCGATCAGTGTGT-1	DCT1	1
ATGTCGATCCCTACCA-1	LOH	1
ATGTCGATCCGCTCTA-1	DCT1	1
ATGTCGATCGCCACTT-1	CD_PC1	1
ATGTCGATCTGTAGAC-1	PT5	1
ATGTCTTAGGCGTAGT-1	LOH	1
ATGTCTTAGTGATATG-1	PTPL	1
ATGTCTTCACAGCTTA-1	PODO	1
ATGTCTTCAGGATGTG-1	DCT2	1
ATGTCTTCAGTGCGAA-1	CD_ICA2	1
ATGTCTTCATTTCACT-1	PT2	1
ATGTCTTGTGTTGGTT-1	LOH	1
ATGTCTTTCGCACCGA-1	PT5	1
ATGTTTCAGGCTTCGC-1	LOH	1
ATGTTTCAGTTCTCCC-1	LEUK	1
ATGTTTCCAAGACTTC-1	PT6	1
ATGTTTCCAGGACCTC-1	PT1	1
ATGTTTCGTCAGCAAG-1	CD_PC2	1
ATGTTTCTCAATCGTG-1	PT5	1
ATGTTTCTCGGACGAA-1	MES	1
ATGTTTCTCGTAGCGC-1	CD_PC1	1
ATGTTTCTCTCCACTG-1	PT6	1
ATTACCTCAAGGAGGG-1	DCT1	1
ATTACCTCAGAATGCG-1	PT6	1
ATTACCTTCCACTAGA-1	PT1	1
ATTACCTTCTTTGCAT-1	CD_PC2	1
ATTACTCAGTGTCACT-1	CD_ICA2	1
ATTACTCCAATGTAAG-1	PT7	1
ATTACTCCAGTTCGGC-1	DCT1	1
ATTACTCCATCGAGTT-1	CD_PC1	1
ATTACTCCATGGCCTG-1	PT6	1
ATTACTCTCAGAACGG-1	DCT1	1
ATTACTCTCGACTGGC-1	PT7	1
ATTACTCTCGGATCGC-1	CD_ICA1	1
ATTACTCTCTCGGCGA-1	CD_ICA2	1
ATTACTCTCTGGTACA-1	PT4	1
ATTACTCTCTTGTGCC-1	CD_PC2	1
ATTCGTTAGCCAGAAC-1	DCT2	1
ATTCGTTAGCGATACG-1	PT1	1
ATTCGTTAGGGCGAAG-1	PT1	1
ATTCGTTAGTCCCGCA-1	DCT1	1
ATTCGTTAGTGCTCGC-1	PT4	1
ATTCGTTCACTGTCGG-1	PT2	1
ATTCGTTCAGATTAAG-1	CD_ICA2	1
ATTCGTTGTATTCGCA-1	LOH	1
ATTCGTTGTGCTGAAG-1	DCT1	1
ATTCGTTTCCATGTTT-1	PT1	1
ATTCGTTTCTAGCTGA-1	PT6	1
ATTCGTTTCTTTCGAT-1	PODO	1
ATTGTCTAGAGCACTG-1	PT1	1
ATTGTCTCAATGGCAG-1	PODO	1
ATTGTCTCACAAGTGG-1	PT1	1
ATTGTCTGTGCCCTAG-1	PODO	1
ATTGTCTGTTCCCAAA-1	CD_PC2	1
ATTGTCTTCCTGACCT-1	PODO	1
ATTGTCTTCTTCATAC-1	PT6	1
ATTGTGGAGCATTCCA-1	CD_ICA1	1
ATTGTGGCAACGCAAG-1	PT7	1
ATTGTGGGTATTCGAC-1	DCT1	1
ATTGTGGTCGTGAGTT-1	PT1	1
ATTTGTCAGCTGAAAT-1	PT1	1
ATTTGTCCAAGCAACG-1	PT6	1
ATTTGTCCACTTTGGA-1	CD_PC2	1
ATTTGTCGTCTCAAAC-1	PT7	1
ATTTGTCTCGAACACT-1	CD_PC2	1
ATTTGTCTCGGGAATG-1	DCT2	1
ATTTGTCTCTGGAAGG-1	PT5	1
ATTTGTCTCTTGCGCT-1	PT7	1
CAAAGCTAGGTAGGCT-1	DCT1	1
CAAAGCTCAAACCTAC-1	PT6	1
CAAAGCTCATAGACGG-1	PT7	1
CAAAGCTGTATGAAGT-1	CD_ICA1	1
CAAAGCTGTCAGCTTA-1	CD_ICA2	1
CAAAGCTGTCATCGTA-1	PT6	1
CAAAGCTGTGGACCAA-1	PT1	1
CAAAGCTTCCAAGAGG-1	DCT1	1
CAAAGCTTCTGGACAT-1	DCT1	1
CAACCAAAGGCGCTTC-1	PT4	1
CAACCAACAGATGGCA-1	PT1	1
CAACCAAGTAGATTAG-1	PT5	1
CAACCAATCACCACAA-1	PT3	1
CAACCAATCGCATACA-1	PEC	1
CAACCAATCTGAAAGA-1	PT4	1
CAACGGCAGTAGTGTA-1	PODO	1
CAACGGCAGTCATCTG-1	DCT1	1
CAACGGCTCGGTAGGA-1	CD_PC2	1
CAACGGCTCTCGCGGA-1	PTPL	1
CAACGTAAGCATACCT-1	PT5	1
CAACGTAAGTGTCACT-1	PT4	1
CAACGTATCCGTGCAG-1	PT4	1
CAAGAAAAGAACGTTA-1	CD_PC1	1
CAAGAAAAGCCCATGC-1	PT7	1
CAAGAAAAGGTTTCTG-1	LOH	1
CAAGAAACAATTCAGC-1	PT2	1
CAAGAAACACAGAAGC-1	PT1	1
CAAGAAACACCTTGTC-1	PT3	1
CAAGAAACATGGCCCA-1	PT6	1
CAAGAAAGTACGGATG-1	CD_ICA1	1
CAAGAAAGTAGCTGTT-1	CD_PC2	1
CAAGAAAGTTTCGTTT-1	ENDO	1
CAAGAAATCAGTGTAC-1	CD_ICA2	1
CAAGAAATCTCTATCA-1	CD_PC2	1
CAAGCTAAGGCTCAGA-1	CD_PC1	1
CAAGCTAAGTTGACAA-1	PT6	1
CAAGCTACAATGCATC-1	LOH	1
CAAGCTACAGAACAGC-1	PT6	1
CAAGCTAGTGCGTAGA-1	PT6	1
CAAGCTAGTTACGCTA-1	PT6	1
CAAGCTAGTTACGGAG-1	PT3	1
CAAGCTAGTTGGACGA-1	PT4	1
CAAGCTATCCCACTAC-1	CD_ICA1	1
CAAGCTATCCGGACTG-1	PT7	1
CAAGCTATCTCTCAAT-1	PT5	1
CAAGCTATCTCTTCCT-1	DCT1	1
CAAGGCCAGAATCAGT-1	LOH	1
CAAGGCCAGAGAACCC-1	PT6	1
CAAGGCCAGAGTGGTC-1	LOH	1
CAAGGCCCACAAGGGT-1	DCT2	1
CAAGGCCCACCATTCC-1	PT7	1
CAAGGCCGTCAACAGG-1	DCT1	1
CAAGGCCTCATACTTC-1	LEUK	1
CAAGGCCTCCATCTAT-1	PT4	1
CAAGGCCTCGATTACG-1	LOH	1
CAAGGCCTCGGGAATG-1	LOH	1
CAATCCCAGCCATCAT-1	PT6	1
CAATCCCAGGGATCCA-1	CD_PC1	1
CAATCCCCACGATATC-1	CD_PC1	1
CAATCCCTCAAGAGGC-1	PT1	1
CAATCCCTCACATCCC-1	PT2	1
CAATCCCTCCGGCGAT-1	PT1	1
CACAACAAGACGCCAA-1	PT7	1
CACAACAAGTAGTCGG-1	PT5	1
CACAACACACAGATGG-1	CD_ICA2	1
CACAACACACATTGCA-1	PT5	1
CACAACACACTCAAGT-1	PT5	1
CACAACACACTCGCAG-1	LOH	1
CACAACACATAGTCCA-1	PT7	1
CACAACAGTGGAAGCT-1	PEC	1
CACAACAGTTAGAGAT-1	PT7	1
CACAACATCAATTGGC-1	PEC	1
CACAGATAGAAGAGTG-1	PT4	1
CACAGATAGAGTTTGA-1	PT2	1
CACAGATAGGTCACTT-1	LEUK	1
CACAGATAGGTGTTGG-1	PT7	1
CACAGATAGTGGTGTG-1	PT4	1
CACAGATCAACAAACA-1	CD_PC2	1
CACAGATCACGAACGA-1	PT4	1
CACAGATCATTCCCGT-1	PT4	1
CACAGATGTCGGCTGT-1	PT5	1
CACAGATGTGAGTAAT-1	CD_ICA1	1
CACAGATGTTGTATCG-1	PT7	1
CACAGATGTTTCTCTA-1	CD_ICA1	1
CACAGATTCGCAGATT-1	DCT1	1
CACATGAAGTAGTCGG-1	LOH	1
CACATGACAGGAGCAT-1	PT7	1
CACATGACAGTAGTTC-1	CD_PC1	1
CACATGAGTAACCCAT-1	PT4	1
CACATGAGTTTAAGGA-1	LOH	1
CACATGATCCCACTAC-1	DCT1	1
CACATGATCGAGAACG-1	PT4	1
CACATGATCTCGCGTT-1	PT1	1
CACCACTAGAATATCG-1	PT5	1
CACCACTAGACGCCCT-1	PT2	1
CACCACTAGGACCGAT-1	PT7	1
CACCACTCACACACAT-1	CD_PC1	1
CACCACTCACCAAGGA-1	LOH	1
CACCACTCAGTATCTG-1	ENDO	1
CACCACTCATTCACCC-1	ENDO	1
CACCACTGTCGATAGG-1	PT4	1
CACCACTGTGGACTGA-1	PODO	1
CACCACTTCGCGCCAA-1	PT6	1
CACCTGTAGAATCAAC-1	ENDO	1
CACCTGTAGACAGCTG-1	PT3	1
CACCTGTAGGCAATTA-1	PT7	1
CACCTGTAGGCTAAAT-1	DCT2	1
CACCTGTCAGTAACCT-1	PT1	1
CACCTGTCAGTAAGAT-1	LOH	1
CACCTGTGTAGAATAC-1	PT1	1
CACCTGTGTCTTAGCA-1	PT6	1
CACCTGTGTGCATCAT-1	LOH	1
CACCTGTGTTCTTAGG-1	PT1	1
CACCTGTTCAAGGCCC-1	PT1	1
CACCTGTTCGACGGAA-1	PT2	1
CACCTGTTCGAGTGTT-1	LOH	1
CACCTTGAGACAACGC-1	CD_PC1	1
CACCTTGAGAGCCTGA-1	CD_ICA1	1
CACCTTGAGCAGGACT-1	CD_ICA2	1
CACCTTGAGCGAGCTA-1	PT5	1
CACCTTGCAGGCAGAT-1	PT6	1
CACCTTGCATAGCAGG-1	PT4	1
CACCTTGTCTTACGGA-1	PT6	1
CACGTTCAGAGGAATG-1	DCT2	1
CACGTTCAGCATGATA-1	PT1	1
CACGTTCAGGCATGCA-1	PT6	1
CACGTTCAGGCGACTA-1	CD_PC2	1
CACGTTCAGTCGTACT-1	PT5	1
CACGTTCAGTGAGCTG-1	PTPL	1
CACGTTCCACTGGGCT-1	DCT1	1
CACGTTCCAGGTGTGA-1	PT6	1
CACGTTCCAGGTTATC-1	PT2	1
CACGTTCCATTGTGAC-1	PT6	1
CACGTTCGTAACCATC-1	MES	1
CACGTTCGTACTAGAA-1	LOH	1
CACGTTCGTCAACAGG-1	PT1	1
CACGTTCGTCTCTGGG-1	CD_PC2	1
CACGTTCGTTAAGGGC-1	PT6	1
CACGTTCGTTTCTCTA-1	DCT1	1
CACGTTCTCGAAGCCC-1	DCT1	1
CACGTTCTCGACTGGC-1	DCT2	1
CACGTTCTCTTAATCC-1	CD_PC2	1
CACTAAGAGAGCCACA-1	PT4	1
CACTAAGAGAGGCAGG-1	DCT2	1
CACTAAGAGATCGCCC-1	CD_ICA2	1
CACTAAGAGGTCGGTA-1	PTPL	1
CACTAAGAGGTTCGTT-1	PT7	1
CACTAAGAGTACCCAT-1	LOH	1
CACTAAGAGTCACGCC-1	PT4	1
CACTAAGCAGAGAGAA-1	DCT2	1
CACTAAGCAGTTCGGC-1	CD_PC1	1
CACTAAGCATCATCGA-1	PT1	1
CACTAAGGTAACACTC-1	DCT1	1
CACTAAGGTCAACTAC-1	PT4	1
CACTAAGTCACCACAA-1	PT6	1
CACTAAGTCTCTGTTA-1	CD_PC2	1
CACTGAAAGCGTGTTT-1	PT1	1
CACTGAAAGTGATATG-1	PT1	1
CACTGAAAGTTGAATG-1	LOH	1
CACTGAACAACTAGAA-1	CD_PC2	1
CACTGAACACGAACGA-1	DCT2	1
CACTGAACACGCGCAT-1	ENDO	1
CACTGAACACGCTAAT-1	PT1	1
CACTGAAGTCTGGATT-1	PT1	1
CACTGAAGTTAGAGAT-1	DCT1	1
CACTGAAGTTTCTTAC-1	PT1	1
CACTGAATCCATACCC-1	PEC	1
CACTGAATCCCAGCAG-1	PT7	1
CAGCCTTCAAACTACC-1	CD_PC2	1
CAGCCTTCAAGCGACA-1	CD_ICA2	1
CAGCCTTCACTGTCAA-1	PT6	1
CAGCCTTCACTTACAG-1	PT1	1
CAGCCTTGTAAGCCTT-1	PT1	1
CAGCCTTGTACATGGG-1	PT7	1
CAGCCTTTCTAGTCGA-1	PT1	1
CAGCTAAAGAACAGGA-1	PT5	1
CAGCTAACACGTTACA-1	PT2	1
CAGCTAACATTACTTC-1	DCT2	1
CAGCTAACATTCGTCC-1	PT4	1
CAGCTAATCCGAGGAA-1	PT4	1
CAGCTGGAGCATACCT-1	PT5	1
CAGCTGGCACAAACGG-1	PTPL	1
CAGCTGGGTACCAAGG-1	DCT1	1
CAGCTGGGTCCCTTTG-1	CD_PC1	1
CAGCTGGGTTCAGTTG-1	PT2	1
CAGGATTAGGGTTCCC-1	PT5	1
CAGGATTAGTCGTATC-1	PT1	1
CAGGATTCAACTAGAA-1	PT7	1
CAGGATTCAATTGGCT-1	CD_ICA2	1
CAGGATTCATGGGTGA-1	ENDO	1
CAGGATTCATTGTTCT-1	DCT1	1
CAGGATTGTAGTATCC-1	PT6	1
CAGGATTGTCAATACC-1	DCT1	1
CAGGATTGTCAGGCTC-1	DCT1	1
CAGGATTGTCTCAAAC-1	CD_PC2	1
CAGGATTGTGCCCTAG-1	PT1	1
CAGGGCTAGAGATTAC-1	DCT2	1
CAGGGCTAGTAGTCGG-1	PT1	1
CAGGGCTCAAATTGAG-1	DCT1	1
CAGGGCTCAGGTAACG-1	CD_ICA1	1
CAGGGCTCAGGTTATC-1	CD_ICA1	1
CAGGGCTCAGTTACAC-1	PT2	1
CAGGGCTCATCCTGGG-1	PT7	1
CAGGGCTGTCAGTGCC-1	PT5	1
CAGGGCTTCCTGAAAC-1	DCT2	1
CAGGGCTTCGCACCTT-1	PT6	1
CAGTATGAGCCCATGC-1	PT7	1
CAGTATGAGCTCCATA-1	PT7	1
CAGTATGAGTCCGATT-1	PT5	1
CAGTATGGTACCTATG-1	PT6	1
CAGTATGGTGAGTTGG-1	PT1	1
CAGTATGGTGTAGGAC-1	PT3	1
CAGTATGTCACTGATG-1	PT4	1
CAGTATGTCTGTGTGA-1	PT7	1
CAGTGCGAGCTACGTT-1	PT1	1
CAGTGCGAGCTCCGGT-1	PT2	1
CAGTGCGAGTGTCGGA-1	PT7	1
CAGTGCGCAAATGCTC-1	DCT1	1
CAGTGCGCAAGCGACA-1	PT6	1
CAGTGCGCAATGCATC-1	ENDO	1
CAGTGCGCAATTAGGA-1	CD_ICA1	1
CAGTGCGCATATTGGC-1	PT4	1
CAGTGCGCATGCCCTT-1	DCT2	1
CAGTGCGGTGCACATT-1	PT1	1
CAGTGCGTCCAGGTAT-1	PT6	1
CAGTGCGTCGGCTATA-1	PT7	1
CAGTGCGTCTATATCC-1	PODO	1
CAGTGTAAGCATTGGG-1	CD_ICA2	1
CAGTGTAAGCGCACAA-1	DCT1	1
CAGTGTAAGGCCAGTA-1	PT1	1
CAGTGTAAGGGAAGCG-1	PT5	1
CAGTGTAAGGTCACTT-1	PT4	1
CAGTGTACAATGATGA-1	DCT1	1
CAGTGTACATAGATAG-1	CD_ICA2	1
CAGTGTACATCGCTAA-1	DCT2	1
CAGTGTACATGCACTA-1	DCT1	1
CAGTGTATCAAATGGA-1	PT6	1
CAGTGTATCATACTTC-1	PT3	1
CATAACGAGAGGTGGG-1	PT1	1
CATAACGCACATATCG-1	DCT1	1
CATAACGCAGCCACGT-1	DCT1	1
CATAACGCATCCTCGT-1	CD_PC2	1
CATAACGGTCACTCTC-1	PT6	1
CATAACGGTGGACTGA-1	DCT1	1
CATAACGGTTCCGGCA-1	PT4	1
CATAACGTCCAGCACG-1	DCT2	1
CATAACGTCGAGAACG-1	PT6	1
CATGCCTAGTCACGCC-1	DCT1	1
CATGCCTCAAGTAATG-1	PT7	1
CATGCCTCACTCGGAC-1	PT6	1
CATGCCTCAGTAAGAT-1	PT1	1
CATGCCTCAGTCAGCC-1	CD_ICA1	1
CATGCCTGTGGATTCT-1	PT7	1
CATGCCTTCCAACGCG-1	PT2	1
CATGCCTTCGTCCCAT-1	DCT2	1
CATGTTTAGTCAACTC-1	DCT1	1
CATGTTTAGTCATCTG-1	CD_ICA2	1
CATGTTTAGTGGTGTG-1	PT6	1
CATGTTTAGTGTCGCC-1	PT7	1
CATGTTTAGTTGCGCC-1	PT1	1
CATGTTTCAAATAGTG-1	PT7	1
CATGTTTCATAGTCCA-1	DCT1	1
CATGTTTGTTTGCGAT-1	PT6	1
CATGTTTTCCGGGCAT-1	ENDO	1
CATGTTTTCGTGAACT-1	PEC	1
CATTCATAGCTGAATA-1	CD_ICA2	1
CATTCATAGGTGAACC-1	PT6	1
CATTCATAGGTTCTCA-1	PT4	1
CATTCATAGTAATGTG-1	CD_ICA2	1
CATTCATCACCATTCC-1	PT7	1
CATTCATCACCGTTGG-1	PT6	1
CATTCATCACGATTAC-1	CD_ICA2	1
CATTCATCATCCGTGG-1	DCT1	1
CATTCATCATGACTGT-1	PT6	1
CATTCATGTCATAAGA-1	CD_ICA2	1
CATTCATGTGCACATT-1	LOH	1
CATTCATGTTACGGAG-1	PT2	1
CATTCATTCCAGGTCG-1	PT7	1
CATTCATTCCATAACG-1	PT4	1
CATTCATTCCGTGCGA-1	LOH	1
CATTCCGAGATCCGAG-1	PT1	1
CATTCCGAGTCTCTAG-1	LOH	1
CATTCCGAGTGGACGT-1	PT6	1
CATTCCGCAATGTGCT-1	PEC	1
CATTCCGTCCAAACCA-1	PT7	1
CATTCCGTCTAGTCGA-1	CD_PC1	1
CATTCCGTCTCGCGTT-1	DCT2	1
CATTGGAAGAACGACC-1	PT6	1
CATTGGAAGCTTTCCC-1	PT6	1
CATTGGAAGTAGGAAG-1	PT6	1
CATTGGAAGTGATTAG-1	ENDO	1
CATTGGACACACATGT-1	PT6	1
CATTGGACACTAGGAG-1	PT5	1
CATTGGAGTGCTGGCT-1	CD_PC2	1
CATTGGAGTTTCAGCA-1	PT3	1
CATTGGATCATTGCCC-1	CD_ICA1	1
CATTGGATCTATCTCA-1	PT2	1
CCAATGAAGACCCATT-1	PT1	1
CCAATGAAGGAGTAGA-1	PT4	1
CCAATGAAGTGTCGGA-1	PT5	1
CCAATGAAGTTCTCCC-1	PT1	1
CCAATGACAACGACAG-1	CD_ICA2	1
CCAATGACAGCGCGTT-1	PTPL	1
CCAATGACATCGGCCA-1	PT6	1
CCAATGACATTCCCGT-1	PT3	1
CCAATGACATTTGGTG-1	CD_ICA1	1
CCAATGAGTGCACATT-1	PTPL	1
CCAATGAGTGTTTCTT-1	PT1	1
CCAATGATCCGTGCGA-1	PT6	1
CCAATGATCGAGGTCC-1	PT3	1
CCAATGATCGGTCAGC-1	DCT2	1
CCAATGATCGTTCAGA-1	PT4	1
CCACAGGAGACGACTG-1	CD_ICA2	1
CCACAGGAGCAACTGG-1	PT4	1
CCACAGGAGGTAAGCC-1	PT6	1
CCACAGGCACCACAGC-1	DCT1	1
CCACAGGCACGATTAC-1	CD_PC2	1
CCACAGGCAGGCAAGT-1	PT6	1
CCACAGGCAGGTAGGT-1	CD_PC1	1
CCACAGGGTTAGTAGA-1	DCT1	1
CCACAGGTCAGAATGA-1	CD_PC2	1
CCACAGGTCTACTTTG-1	PODO	1
CCACAGGTCTCTTAAC-1	CD_PC1	1
CCACAGGTCTTCAGAG-1	PT4	1
CCACGTTAGTACTCTG-1	PT7	1
CCACGTTAGTAGCAAT-1	PT4	1
CCACGTTAGTGTCACT-1	PT7	1
CCACGTTCAATGCATC-1	DCT2	1
CCACGTTCACCTGGTG-1	DCT1	1
CCACGTTCACTGGGCT-1	DCT1	1
CCACGTTGTGCGCATC-1	PT6	1
CCACGTTGTGGTGGTA-1	LOH	1
CCACGTTGTTAGGCTT-1	PT1	1
CCACGTTTCCAATAGC-1	DCT2	1
CCACGTTTCCATACGA-1	CD_ICA2	1
CCACGTTTCCGCCTAT-1	DCT1	1
CCAGAATAGACCATAA-1	PT5	1
CCAGAATAGAGCAGCT-1	PT1	1
CCAGAATAGCCGCAAA-1	PT4	1
CCAGAATAGGAGTAGA-1	PT7	1
CCAGAATCAAGCGTCC-1	PT7	1
CCAGAATCATGGCCCA-1	PT1	1
CCAGAATGTTCAGAAA-1	LOH	1
CCAGAATTCCTGTAGA-1	DCT1	1
CCAGATAAGAGAGGTA-1	CD_ICA2	1
CCAGATACAACTAGAA-1	PT7	1
CCAGATACAAGTGGCA-1	PT6	1
CCAGATACAGGTGGTA-1	PT1	1
CCAGATACATTAGCCA-1	CD_PC1	1
CCAGATAGTGTCGTCG-1	PT5	1
CCAGATATCAGGAATA-1	PT4	1
CCAGATATCCTAAAGC-1	DCT2	1
CCAGATATCTCTATTG-1	PTPL	1
CCAGATATCTTCCAGC-1	DCT1	1
CCATACCAGAACAGGA-1	PT4	1
CCATACCAGGCAGATC-1	CD_ICA2	1
CCATACCAGTGATATG-1	PT7	1
CCATACCCAAGATTAG-1	PT7	1
CCATACCCAAGTAATG-1	DCT2	1
CCATACCCATCGGCTG-1	PT6	1
CCATACCGTATGGATA-1	PT5	1
CCATACCGTCACTCTC-1	CD_PC2	1
CCATACCGTTAAGGGC-1	CD_PC1	1
CCATACCGTTTCAGCA-1	CD_ICA1	1
CCATACCTCACCCGGA-1	DCT1	1
CCATACCTCCGTTAGA-1	DCT2	1
CCCACATAGGCTCAGA-1	PT1	1
CCCACATAGGTCGGTA-1	DCT2	1
CCCACATAGTAGTGTA-1	DCT2	1
CCCACATCACAGCTTA-1	PT1	1
CCCACATGTAGCGGTA-1	ENDO	1
CCCACATGTCACAGTT-1	PT7	1
CCCACATGTTGAATAG-1	DCT1	1
CCCACATGTTTCTCTA-1	CD_PC2	1
CCCACATTCGATATGC-1	CD_PC2	1
CCCACATTCTTCTCTC-1	PT7	1
CCCAGAGAGCCTTTGA-1	PT5	1
CCCAGAGAGCGCAATG-1	PT4	1
CCCAGAGAGGGAGATA-1	PT5	1
CCCAGAGAGGTCGGTA-1	CD_PC2	1
CCCAGAGAGTCGCGTC-1	PT2	1
CCCAGAGCAAGGAAGA-1	LOH	1
CCCAGAGCAAGTCTCA-1	PT6	1
CCCAGAGCACAAGTGG-1	PT7	1
CCCAGAGCACGCTGTG-1	DCT2	1
CCCAGAGCATTGATGC-1	CD_ICA2	1
CCCAGAGGTAACGGAC-1	PTPL	1
CCCAGAGGTAGTGATA-1	PTPL	1
CCCAGAGGTGAATGTA-1	CD_PC2	1
CCCAGAGGTGCACATT-1	PT7	1
CCCAGAGTCAGGCCGT-1	DCT2	1
CCCAGAGTCGAGTGTT-1	CD_ICA2	1
CCCAGAGTCGTTTGAG-1	CD_PC1	1
CCCAGAGTCTTCTTCC-1	PT2	1
CCCGTTAAGCAGAGCT-1	PT1	1
CCCGTTAAGCATACCT-1	LOH	1
CCCGTTAAGTGGGACT-1	CD_PC2	1
CCCGTTACACCGAATT-1	PT4	1
CCCGTTAGTACAACGG-1	ENDO	1
CCCGTTAGTGACAAGC-1	DCT1	1
CCCGTTAGTTTAGGAA-1	PTPL	1
CCCGTTATCGGACGAA-1	PT5	1
CCCGTTATCTCCACTG-1	DCT1	1
CCCTAACAGGGAGATA-1	DCT2	1
CCCTAACAGTACTCTG-1	PT1	1
CCCTAACAGTTAGAGT-1	LOH	1
CCCTAACCACAAACAA-1	PT1	1
CCCTAACCACGTTACA-1	PEC	1
CCCTAACCAGAGCCAA-1	PT6	1
CCCTAACCAGCGTACC-1	PT6	1
CCCTAACGTTGCCGCA-1	PT6	1
CCCTAACTCCATACCC-1	PODO	1
CCCTAGTAGGCTTCGC-1	PTPL	1
CCCTAGTAGTGTTCCA-1	PT5	1
CCCTAGTCAATCCATG-1	PT4	1
CCCTAGTCACCGATCG-1	ENDO	1
CCCTAGTGTCAATCCA-1	DCT1	1
CCCTAGTGTCGTCGCA-1	PEC	1
CCCTAGTTCAGTTGAC-1	DCT1	1
CCCTAGTTCTTCGTTA-1	PT5	1
CCCTCTCAGAACTCCT-1	PT6	1
CCCTCTCAGGCGTCCT-1	PT3	1
CCCTCTCAGTCGAAAT-1	DCT2	1
CCCTCTCAGTGCTGAG-1	CD_ICA2	1
CCCTCTCCACCACCAG-1	CD_ICA2	1
CCCTCTCCAGTGCGAA-1	PT7	1
CCCTCTCGTACTTCAG-1	PT5	1
CCCTCTCGTATGTCCA-1	CD_PC2	1
CCCTCTCGTCAGAAGC-1	LOH	1
CCCTCTCGTGAGCTAG-1	PT7	1
CCCTCTCGTGGCATAG-1	PT5	1
CCCTCTCTCAAACCAC-1	DCT2	1
CCCTCTCTCCAGAATC-1	DCT1	1
CCCTCTCTCGGGTCCA-1	PT5	1
CCCTGATAGAGAGTTT-1	PT1	1
CCCTGATAGATTGACA-1	CD_ICA2	1
CCCTGATAGCTTCAAC-1	PT1	1
CCCTGATCAAGCAATA-1	PT1	1
CCCTGATCAGTGCGAA-1	PT6	1
CCCTGATGTACGCCCA-1	PT3	1
CCCTGATGTAGCGGTA-1	PT7	1
CCCTGATGTGATAGAT-1	PT1	1
CCCTGATGTGCTGTCG-1	DCT1	1
CCCTGATGTGGTCGAA-1	PT6	1
CCCTGATGTTCCGGCA-1	PT6	1
CCCTGATTCCAGGGAA-1	PT1	1
CCCTGATTCGTCCCTA-1	PT5	1
CCCTGATTCTGAACGT-1	DCT1	1
CCGAAGCAGTCTGCTA-1	PT1	1
CCGAAGCCAAGCTTTG-1	CD_PC1	1
CCGAAGCCAATGGCAG-1	PTPL	1
CCGAAGCCAGGTGTGA-1	CD_PC1	1
CCGAAGCGTGTCGTGC-1	PTPL	1
CCGAAGCGTTGGACGA-1	CD_ICA2	1
CCGAAGCTCATCGCCT-1	PTPL	1
CCGAAGCTCCAGAGAG-1	PT1	1
CCGAAGCTCGCTACCT-1	LOH	1
CCGAAGCTCTTCTTCC-1	DCT2	1
CCGCATTAGTCTGTGT-1	PT1	1
CCGCATTCAAGGAGGG-1	PT1	1
CCGCATTCACAGAAGC-1	CD_PC1	1
CCGCATTCATCGAGTT-1	CD_PC2	1
CCGCATTCATGGCCGT-1	PEC	1
CCGCATTCATTTGGCA-1	PT4	1
CCGCATTTCGGATGTT-1	PT2	1
CCGCATTTCTTCACTA-1	DCT1	1
CCGCATTTCTTCTTCC-1	PEC	1
CCGTACTAGGATGCCA-1	PT2	1
CCGTACTAGGCACTAG-1	CD_PC2	1
CCGTACTAGTATACGA-1	PT1	1
CCGTACTCAATTCGTG-1	PT7	1
CCGTACTCACGCGACT-1	PT1	1
CCGTACTCACTCCACT-1	CD_PC2	1
CCGTACTCATGTATCG-1	ENDO	1
CCGTACTGTCCTATTT-1	CD_PC2	1
CCGTACTGTGACCAGA-1	LOH	1
CCGTACTGTGAGTCGA-1	CD_PC1	1
CCGTACTTCCGTACGG-1	PT6	1
CCGTAGGAGAGGCAGG-1	CD_PC1	1
CCGTAGGAGCTTCAAC-1	PT6	1
CCGTAGGAGTCAGCCC-1	CD_ICA2	1
CCGTAGGCAACGCACC-1	PEC	1
CCGTAGGCAAGATTAG-1	PODO	1
CCGTAGGGTTCCAGTA-1	DCT1	1
CCGTAGGTCAGGCGCT-1	PT1	1
CCGTGAGAGAACTCCT-1	PODO	1
CCGTGAGAGACAACGC-1	CD_PC2	1
CCGTGAGAGACAGTGC-1	DCT1	1
CCGTGAGAGCACCATT-1	PT7	1
CCGTGAGAGTTCGACT-1	PT7	1
CCGTGAGCAAGGAACC-1	CD_PC2	1
CCGTGAGCAGGTAGCA-1	CD_PC2	1
CCGTGAGCATGATCGT-1	PT6	1
CCGTGAGGTAGGGTTG-1	DCT1	1
CCGTGAGTCCCAGTAA-1	PT6	1
CCGTGAGTCCTCAAGA-1	PT3	1
CCGTGAGTCTAGCAGT-1	PT5	1
CCGTGAGTCTCCCTTT-1	PT1	1
CCTAAAGAGCTGAGGT-1	DCT1	1
CCTAAAGAGTCACGCC-1	CD_PC2	1
CCTAAAGAGTGATCTC-1	PT2	1
CCTAAAGGTAACCATC-1	PT1	1
CCTAAAGGTATGGATA-1	PT4	1
CCTAAAGGTCACCGCA-1	DCT1	1
CCTAAAGTCAAACCAC-1	LOH	1
CCTATTAAGGTAAGCC-1	CD_PC2	1
CCTATTAAGGTTAACA-1	PT1	1
CCTATTAAGTATAGTG-1	PT4	1
CCTATTAAGTCTCTAG-1	PT7	1
CCTATTACACCGAATT-1	PT4	1
CCTATTACACTGTTAG-1	CD_PC1	1
CCTATTACATTGTTCT-1	PT1	1
CCTCCCTAGACTAATG-1	DCT1	1
CCTCCCTAGCCTATAC-1	PT6	1
CCTCCCTAGCGAGAAA-1	PT2	1
CCTCCCTAGGGAAATG-1	PT7	1
CCTCCCTAGGTAAGTT-1	CD_PC1	1
CCTCCCTCAAGCCTTA-1	DCT2	1
CCTCCCTCAAGGCTTT-1	DCT1	1
CCTCCCTCACTGCTTC-1	ENDO	1
CCTCCCTGTGAGTAAT-1	DCT1	1
CCTCCCTGTGCAAAGC-1	PT1	1
CCTCCCTGTGCCCGAT-1	PT1	1
CCTCCCTTCGACTGGC-1	PT5	1
CCTCCCTTCTACTTTG-1	PODO	1
CCTCCCTTCTCATCCG-1	PT7	1
CCTCCCTTCTCGACCT-1	ENDO	1
CCTGCTAAGAACGTTA-1	CD_PC1	1
CCTGCTAAGCATGATA-1	PT6	1
CCTGCTAAGCCTATAC-1	PT1	1
CCTGCTAAGCTAGCAG-1	CD_ICA1	1
CCTGCTAAGCTGGAGT-1	DCT1	1
CCTGCTAAGTAGTCGG-1	PODO	1
CCTGCTACATACCCGG-1	PT7	1
CCTGCTACATGCCTTC-1	LOH	1
CCTGCTAGTTCGGGAA-1	PT4	1
CCTGCTATCACCGCGA-1	CD_PC2	1
CCTGCTATCGCCCTTA-1	CD_ICA1	1
CCTGGGAAGACCCATT-1	CD_PC2	1
CCTGGGAAGCTTACCA-1	LOH	1
CCTGGGAAGTGTCCCG-1	PT7	1
CCTGGGACAACGTCGC-1	DCT1	1
CCTGGGACACCGTTGG-1	DCT1	1
CCTGGGACACTTTGGA-1	CD_PC1	1
CCTGGGACAGGCACAA-1	CD_ICA1	1
CCTGGGACAGGTGTGA-1	PT2	1
CCTGGGACATTAAGGA-1	PT1	1
CCTGGGACATTAGCAC-1	PT6	1
CCTGGGAGTACTTCAG-1	DCT1	1
CCTGGGATCCCAGTAA-1	DCT1	1
CCTTAATAGAACTCCT-1	DCT1	1
CCTTAATAGAGCAGCT-1	DCT1	1
CCTTAATAGCCCATGC-1	CD_PC1	1
CCTTAATAGGTTGTGG-1	PT7	1
CCTTAATCAGAACGAC-1	LOH	1
CCTTAATCATCATCGA-1	DCT1	1
CCTTAATCATTGATGC-1	PT6	1
CCTTAATGTCAACTGT-1	PT1	1
CCTTAATGTGTAGGAC-1	PT5	1
CCTTAATTCAGGAATA-1	PT1	1
CCTTAATTCGCTATTT-1	DCT1	1
CCTTGCAAGAGCCACA-1	PT1	1
CCTTGCAAGGCCAGTA-1	PT1	1
CCTTGCACACCTACCT-1	PT7	1
CCTTGCACAGTAACGG-1	PT2	1
CCTTGCACAGTATCTG-1	PT2	1
CCTTGCAGTATCTCAG-1	PT2	1
CCTTGCAGTTCCTATT-1	PT4	1
CCTTGCATCAAGAGGC-1	PT1	1
CCTTGCATCACCACAA-1	CD_ICA2	1
CCTTGCATCGGTAGGA-1	CD_ICA2	1
CCTTGGTAGCACGTAG-1	PT1	1
CCTTGGTAGGGTCTGA-1	PTPL	1
CCTTGGTAGTGCAACG-1	PT4	1
CCTTGGTCATTTGGTG-1	PT6	1
CCTTGGTGTAGAGAGA-1	PT2	1
CCTTGGTGTATTCGCA-1	DCT1	1
CCTTGGTGTTTGGATC-1	DCT1	1
CCTTGGTTCCAGGTAT-1	ENDO	1
CCTTGGTTCGGTAGGA-1	PT7	1
CCTTGGTTCGGTCTAA-1	PT5	1
CCTTGGTTCTAAACGC-1	PT4	1
CGAGTTAAGAGCCTGA-1	DCT1	1
CGAGTTAAGGCTCAGA-1	PT6	1
CGAGTTAAGTTCAGGG-1	PT7	1
CGAGTTACAACAAACA-1	CD_PC2	1
CGAGTTACATGCGACC-1	PT6	1
CGAGTTAGTCAGCAAG-1	PT2	1
CGAGTTAGTTACCCAA-1	CD_PC2	1
CGAGTTAGTTATGCAC-1	DCT2	1
CGAGTTAGTTTAAGGA-1	DCT1	1
CGAGTTATCACACGTA-1	PT4	1
CGAGTTATCCATAGGT-1	PT2	1
CGAGTTATCGCCTTAC-1	CD_PC2	1
CGATGATAGCTATCGT-1	CD_PC2	1
CGATGATAGTGCCCTG-1	CD_ICA2	1
CGATGATCAATTGGCT-1	DCT1	1
CGATGATGTACTAGAA-1	PT4	1
CGATGATGTCTCTGCT-1	PT5	1
CGATGATGTCTGATTG-1	PT1	1
CGATGATGTGTTGTTG-1	PODO	1
CGATGATTCACTGGTA-1	PT7	1
CGATGATTCCTTCGAC-1	PT4	1
CGCAATAAGGAGTCTG-1	CD_PC2	1
CGCAATAAGTATACCC-1	CD_PC2	1
CGCAATAAGTCGAAAT-1	CD_ICA2	1
CGCAATAAGTTACCAC-1	PT4	1
CGCAATACATGATCGT-1	DCT2	1
CGCAATAGTAGTTTGC-1	CD_ICA1	1
CGCAATAGTCTCTGCT-1	LOH	1
CGCAATATCACCCGGA-1	DCT2	1
CGCAATATCACTACCC-1	PT4	1
CGCAATATCCAACGCG-1	PT6	1
CGCAATATCCGCGATG-1	DCT1	1
CGCAATATCCGGCTGA-1	PTPL	1
CGCAATATCGTCTTAT-1	PT2	1
CGCAATATCTGGACAT-1	PT7	1
CGCACAGAGAGTTCGG-1	PT2	1
CGCACAGCAGGCACAA-1	DCT2	1
CGCACAGGTCACCGCA-1	LOH	1
CGCACAGGTCATCGTA-1	PT4	1
CGCACAGGTCCGTGCA-1	CD_PC1	1
CGCACAGGTCTAACCA-1	PT1	1
CGCACAGTCAACGTGT-1	CD_ICA1	1
CGCACAGTCACGGGTC-1	PT1	1
CGCACAGTCCATTGAG-1	CD_ICA1	1
CGCAGGTAGGTTCGTT-1	CD_ICA2	1
CGCAGGTCAATGATGA-1	DCT1	1
CGCAGGTGTACGTAAA-1	CD_ICA1	1
CGCAGGTGTATGAAGT-1	CD_ICA2	1
CGCAGGTGTGCTTCCT-1	CD_PC1	1
CGCAGGTTCCAATAGC-1	PTPL	1
CGCAGGTTCGCTATTT-1	PEC	1
CGCAGGTTCTCGGCGA-1	PT4	1
CGCGCAAAGGACTAGC-1	LOH	1
CGCGCAACAAGGCTTT-1	PODO	1
CGCGCAACACTCCACT-1	PT7	1
CGCGCAACAGTCAGCC-1	CD_PC2	1
CGCGCAACATCATCGA-1	DCT1	1
CGCGCAAGTCTGGGAA-1	CD_PC2	1
CGCGCAAGTTCTTTGT-1	PT6	1
CGCGCAATCAACTTGG-1	PT6	1
CGCGCAATCCTGAAAC-1	PT5	1
CGCGCAATCTGTGTGA-1	LOH	1
CGCTAGGAGATTGACA-1	PT4	1
CGCTAGGAGTACAACA-1	PT6	1
CGCTAGGAGTCGTGAG-1	PT4	1
CGCTAGGCAACGTAGG-1	PT5	1
CGCTAGGCACAGCCAC-1	DCT2	1
CGCTAGGCACTGCTCT-1	CD_PC2	1
CGCTAGGTCAACTTGG-1	CD_PC1	1
CGCTAGGTCAGTTGAC-1	PT1	1
CGCTAGGTCCAGGGAA-1	CD_ICA2	1
CGCTAGGTCGTGAACT-1	PT7	1
CGCTATCAGGCATGCA-1	PT1	1
CGCTATCAGGTCGGTA-1	CD_PC2	1
CGCTATCAGTCTCGAT-1	PT1	1
CGCTATCCACAATAAG-1	PTPL	1
CGCTATCCATTGCCTC-1	PT4	1
CGCTATCGTAGGTGAC-1	LOH	1
CGCTATCTCGACTATG-1	PODO	1
CGCTATCTCGACTGGC-1	DCT2	1
CGCTATCTCTCCCTTT-1	PT2	1
CGCTGGAAGAAGACTT-1	PT1	1
CGCTGGACAACGTCCG-1	PT4	1
CGCTGGACAAGAGCGT-1	PODO	1
CGCTGGACACAAACGG-1	PT6	1
CGCTGGACAGCGTAGA-1	PT6	1
CGCTGGACATGGGACA-1	PT6	1
CGCTGGAGTTCACGTA-1	PT7	1
CGCTGGATCGGTCTCT-1	PT2	1
CGGACCAAGAAACGCC-1	PT1	1
CGGACCACAAACCGAG-1	PT2	1
CGGACCACAAGACTTC-1	PT2	1
CGGACCACACCATTCC-1	PT7	1
CGGACCAGTGGTTCTA-1	PT7	1
CGGACCATCCAACGCG-1	PT1	1
CGGACCATCCATCATT-1	LOH	1
CGGACTGCAAGCACTT-1	CD_ICA1	1
CGGACTGCACAGGTAG-1	PT6	1
CGGACTGCAGTATCTG-1	CD_ICA2	1
CGGACTGGTCTGTCCT-1	DCT1	1
CGGACTGGTGCGTTTA-1	PT1	1
CGGACTGGTGTCTCGG-1	ENDO	1
CGGACTGTCCGTGCAG-1	PT1	1
CGGACTGTCCTTTGAT-1	DCT1	1
CGGACTGTCGGCATAT-1	CD_PC1	1
CGGACTGTCTGTAGAC-1	CD_ICA2	1
CGGTGCAAGTCTGGGA-1	PT5	1
CGGTGCAAGTGAGCTG-1	DCT2	1
CGGTGCAAGTTCGACT-1	PT7	1
CGGTGCACAGCTTACA-1	PT4	1
CGGTGCACATCCTGGG-1	PT2	1
CGGTGCAGTCACAGGA-1	CD_ICA2	1
CGGTGCAGTGATAACA-1	PT2	1
CGGTGCAGTGCGTTTA-1	CD_PC1	1
CGGTGCATCATCATGG-1	CD_ICA1	1
CGGTGCATCGATGAAA-1	PTPL	1
CGGTGCATCGCGCCAA-1	PT7	1
CGTAAACAGCACCATT-1	PT7	1
CGTAAACAGGCTAAAT-1	PT7	1
CGTAAACAGTGTAATG-1	PT1	1
CGTAAACCAAACTACC-1	PT7	1
CGTAAACCACACACCG-1	PT1	1
CGTAAACCACACTAGT-1	PT6	1
CGTAAACCACTCGGAC-1	DCT1	1
CGTAAACCAGGATAGC-1	PEC	1
CGTAAACCATAGCAGG-1	PT4	1
CGTAAACCATGGATGG-1	PT2	1
CGTAAACCATGTAGAA-1	DCT1	1
CGTAAACGTAAAGCTA-1	CD_PC1	1
CGTAAACGTAAGCCTT-1	CD_PC2	1
CGTAAACGTGTCCAGC-1	PT6	1
CGTAAACGTGTCGTCG-1	DCT1	1
CGTAAACTCCGCGATG-1	PT4	1
CGTAAACTCCGGCTGA-1	PT1	1
CGTAAACTCTGTGTGA-1	PT1	1
CGTAAACTCTTACGGA-1	PT2	1
CGTAAACTCTTCACTA-1	ENDO	1
CGTACAAAGACTCGGA-1	PT4	1
CGTACAAAGTACAGTA-1	PT5	1
CGTACAACAAATGCTC-1	PT7	1
CGTACAACAAATGTCC-1	PT3	1
CGTACAACACTGAAGG-1	DCT2	1
CGTACAAGTACGACCC-1	PT6	1
CGTACAAGTCGATAGG-1	DCT1	1
CGTACAAGTGAATGTA-1	PT1	1
CGTACAAGTGATAAGT-1	CD_PC2	1
CGTACAATCATTGCCC-1	DCT1	1
CGTACAATCCAAACCA-1	PT7	1
CGTGGCAAGGACCGAT-1	PT7	1
CGTGGCAAGGTGTTGG-1	DCT2	1
CGTGGCACAAACAGTA-1	LOH	1
CGTGGCACAACGACAG-1	PTPL	1
CGTGGCACAACTCAAC-1	ENDO	1
CGTGGCACACCGAATT-1	PT6	1
CGTGGCACATGGGACA-1	PTPL	1
CGTGGCAGTCACCGCA-1	DCT2	1
CGTGGCAGTCAGGTGA-1	DCT1	1
CGTGGCATCAGAACGG-1	PT2	1
CGTGGCATCTGTCGGG-1	ENDO	1
CGTTCCAAGATTACGA-1	PTPL	1
CGTTCCAAGCATTGGG-1	PT1	1
CGTTCCACATTCACGA-1	PT4	1
CGTTCCAGTAACCATC-1	CD_PC2	1
CGTTCCAGTAGCGAGT-1	MES	1
CGTTCCATCAGCACGC-1	LOH	1
CTAACTTAGAACGTTA-1	CD_ICA2	1
CTAACTTAGATAGGTT-1	PT6	1
CTAACTTCAAGCACTT-1	PT6	1
CTAACTTCAATCATCG-1	PT6	1
CTAACTTCACCTGTGG-1	PT1	1
CTAACTTCAGGACCTC-1	LEUK	1
CTAACTTCAGGGCTTC-1	PT7	1
CTAACTTGTAAGCCGA-1	CD_ICA2	1
CTAACTTGTGTCGTGC-1	PT3	1
CTAACTTGTTCCATCC-1	PT4	1
CTAACTTTCCAGGGAA-1	PT5	1
CTAACTTTCGCGTGAC-1	DCT1	1
CTAACTTTCGTAGCGC-1	PT6	1
CTAACTTTCTAGCAGT-1	PT1	1
CTAACTTTCTTGCGCT-1	PT7	1
CTACAGAAGGAGTAGA-1	PT2	1
CTACAGACAACCTCCT-1	DCT1	1
CTACAGACATTGATGC-1	PT5	1
CTACAGAGTAACGGCA-1	PT7	1
CTACAGAGTATTCGCA-1	PT7	1
CTACAGATCACTGATG-1	PT6	1
CTACAGATCCTGACCT-1	PT1	1
CTACAGATCGATATGC-1	PT2	1
CTACTTAAGAGCTGTG-1	LOH	1
CTACTTACAGGTGGTA-1	DCT1	1
CTACTTACAGTGGTCC-1	PODO	1
CTACTTAGTCGTAATC-1	PT1	1
CTACTTAGTGCTTCCT-1	CD_ICA2	1
CTACTTATCTTGTCGC-1	PT6	1
CTACTTATCTTTCGAT-1	PT4	1
CTAGCGGAGAACTCCT-1	PT5	1
CTAGCGGAGCCCATGC-1	PT5	1
CTAGCGGCAATTCAGC-1	PT6	1
CTAGCGGCAGCAACCC-1	CD_ICA2	1
CTAGCGGCATGGATGG-1	PT6	1
CTAGCGGCATTACCTT-1	DCT2	1
CTAGCGGCATTACTTC-1	PT6	1
CTAGCGGGTACGTAGG-1	PT7	1
CTAGCGGGTAGCTGTT-1	PT1	1
CTAGCGGGTCAGAGTG-1	CD_ICA2	1
CTAGCGGTCCCGCAAG-1	PT5	1
CTAGCGGTCCCTACCA-1	DCT1	1
CTAGCGGTCGATCTTT-1	CD_ICA2	1
CTAGGATAGACTAATG-1	PODO	1
CTAGGATAGACTAGGC-1	LOH	1
CTAGGATAGAGGTCCA-1	CD_ICA1	1
CTAGGATAGATGCGCA-1	PODO	1
CTAGGATAGTCAGGAC-1	PT2	1
CTAGGATCACGCGACT-1	CD_ICA1	1
CTAGGATCATCGACCG-1	PT1	1
CTAGGATGTCACCCGA-1	CD_ICA1	1
CTAGGATGTCAGAAGC-1	CD_ICA1	1
CTAGGATGTCTGCACG-1	PT5	1
CTAGGATTCGTGCTGG-1	PT1	1
CTAGGATTCTCCAACC-1	DCT1	1
CTAGGATTCTGTCGGG-1	PEC	1
CTAGGATTCTTAATCC-1	PT4	1
CTAGGGCAGATTACGA-1	CD_PC2	1
CTAGGGCAGCCTCGCA-1	PT6	1
CTAGGGCAGTACGACG-1	PT1	1
CTAGGGCAGTTACCAC-1	PT4	1
CTAGGGCCAGGCAGAT-1	PT1	1
CTAGGGCCATACCCGG-1	DCT1	1
CTAGGGCGTATGTCCA-1	CD_PC1	1
CTCAACCAGGGTGTTG-1	PT6	1
CTCAACCAGGTTGTGG-1	ENDO	1
CTCAACCAGTCCTTCC-1	PT6	1
CTCAACCAGTGTAATG-1	PT7	1
CTCAACCCAATCATCG-1	CD_ICA2	1
CTCAACCCATATAGAG-1	MES	1
CTCAACCCATCCTGGG-1	PT5	1
CTCAACCCATCTCACC-1	CD_PC1	1
CTCAACCCATTACTTC-1	ENDO	1
CTCAACCGTAAAGCTA-1	CD_PC1	1
CTCAACCGTTACCCAA-1	PT4	1
CTCAACCTCAAACCAC-1	DCT2	1
CTCAACCTCGTTACAG-1	PT4	1
CTCAACCTCTAGCAGT-1	PODO	1
CTCAACCTCTCTTAAC-1	PT6	1
CTCACCACAAGGCGTA-1	PT7	1
CTCACCACAAGTCCTA-1	CD_PC1	1
CTCACCAGTCATCGTA-1	PT1	1
CTCACCAGTGAGCTAG-1	PT4	1
CTCACCAGTGGCCTCA-1	CD_PC1	1
CTCACCATCCATACCC-1	PODO	1
CTCACCATCCCTACCA-1	PT5	1
CTCACCATCGCTATTT-1	PT7	1
CTCAGAAAGCTTCAAC-1	CD_ICA1	1
CTCAGAAAGGAGACTC-1	PT1	1
CTCAGAAAGTCGACCC-1	CD_ICA2	1
CTCAGAACATCAACTG-1	PT1	1
CTCAGAACATTTCACT-1	CD_ICA1	1
CTCAGAAGTACTAGAA-1	CD_PC2	1
CTCAGAAGTTCCGCGA-1	PT7	1
CTCAGAAGTTGGCTTA-1	DCT1	1
CTCAGAATCACCCGGA-1	DCT2	1
CTCAGAATCCAACGCG-1	PT4	1
CTCAGAATCCTCCCAA-1	LOH	1
CTCAGCTAGTGTCGGA-1	DCT1	1
CTCAGCTCAGGCATTT-1	PT7	1
CTCAGCTGTCACTCTC-1	PT6	1
CTCAGCTGTCCGTCGA-1	CD_PC1	1
CTCAGCTTCGCCACTT-1	PEC	1
CTCATGCAGAGATTAC-1	DCT1	1
CTCATGCAGTATACGA-1	CD_ICA1	1
CTCATGCAGTTACCAC-1	PT1	1
CTCATGCCAATACTGC-1	DCT2	1
CTCATGCGTCGGCTGT-1	CD_PC1	1
CTCATGCTCCGTCAAA-1	PT1	1
CTCATGCTCTGATCTT-1	CD_ICA1	1
CTCATGCTCTTACGGA-1	PT1	1
CTCCCAAAGAGTTCGG-1	PT6	1
CTCCCAACATGTGGGA-1	PT5	1
CTCCCAAGTACGGATG-1	PT3	1
CTCCCAAGTCCGCTTT-1	PT4	1
CTCCCAAGTGACAAGC-1	PT4	1
CTCCCAATCGCGATGC-1	DCT2	1
CTCCCAATCGGTACTA-1	PT4	1
CTCGCTAAGATTGACA-1	CD_PC2	1
CTCGCTACACAGCTTA-1	PT2	1
CTCGCTACATTGCACA-1	LOH	1
CTCGCTAGTCATAAGA-1	CD_ICA2	1
CTCGCTATCTAGCAAC-1	PT6	1
CTCTACGAGAATGCTA-1	DCT1	1
CTCTACGAGATGTTGA-1	PT4	1
CTCTACGAGTCTGGGA-1	DCT1	1
CTCTACGAGTGTGTAA-1	PT6	1
CTCTACGAGTTCTCCC-1	PODO	1
CTCTACGCACGTACAT-1	PT6	1
CTCTACGCAGATTAAG-1	PT5	1
CTCTACGCATCCTGGG-1	PT4	1
CTCTACGCATGGATGG-1	PT5	1
CTCTACGGTTCAGTAC-1	DCT1	1
CTCTACGGTTTCCGGG-1	PT5	1
CTCTACGGTTTGATCG-1	PT5	1
CTCTACGTCCATGACA-1	PT7	1
CTCTACGTCCGGAAAG-1	CD_PC1	1
CTCTAGCAGGCAATTA-1	PT6	1
CTCTAGCAGGCATGCA-1	PT4	1
CTCTAGCAGGGAGATA-1	PTPL	1
CTCTAGCCACCACAGC-1	DCT2	1
CTCTAGCCAGACTAAA-1	CD_PC1	1
CTCTAGCCAGGAGCAT-1	CD_PC2	1
CTCTAGCGTCTGGGAA-1	DCT1	1
CTCTAGCGTGGAAGCT-1	PT6	1
CTCTAGCGTGTCCCAG-1	PT1	1
CTCTAGCGTTTGGATC-1	DCT1	1
CTCTAGCTCCTGGAAT-1	PT4	1
CTCTAGCTCGATCTTT-1	PT5	1
CTCTAGCTCGCACCTT-1	PT4	1
CTCTAGCTCTGGCGCA-1	PT7	1
CTCTCAGAGCATTCCA-1	DCT2	1
CTCTCAGAGGCAGTGT-1	PT5	1
CTCTCAGAGGGAAATG-1	DCT1	1
CTCTCAGAGTCGAAAT-1	PT6	1
CTCTCAGAGTCGACCC-1	PT2	1
CTCTCAGCAATTAGGA-1	PT6	1
CTCTCAGCATTTCACT-1	DCT1	1
CTCTCAGGTCACTCTC-1	DCT1	1
CTCTCAGGTCTAACCA-1	PT4	1
CTCTCAGGTGACAAGC-1	PT2	1
CTCTCAGGTTTGTAGC-1	DCT1	1
CTCTCAGTCGAACACT-1	PT5	1
CTCTCAGTCTCATCCG-1	PT6	1
CTCTCGAAGCTCGGCT-1	PT7	1
CTCTCGACAAATTCCG-1	LOH	1
CTCTCGACAAGGACCA-1	PEC	1
CTCTCGACACAGCCAC-1	PT3	1
CTCTCGAGTACGGATG-1	LOH	1
CTCTCGAGTATTCTCT-1	PT5	1
CTCTCGAGTGCCAAGA-1	DCT1	1
CTCTCGATCAGGTTTG-1	PT3	1
CTCTCGATCGCACCTT-1	CD_ICA2	1
CTCTCGATCGGTCGAC-1	CD_PC1	1
CTGAATGAGGCCTCTG-1	PT1	1
CTGAATGAGGTACACG-1	DCT1	1
CTGAATGAGTATACGA-1	CD_PC2	1
CTGAATGCAAAGAAGG-1	PT4	1
CTGAATGCATAGACGG-1	PTPL	1
CTGAATGCATATACGC-1	PT4	1
CTGAATGGTATGGATA-1	CD_ICA2	1
CTGAATGGTCGACTGC-1	PT6	1
CTGAATGGTGGACAGT-1	DCT2	1
CTGAATGGTTAGAGAT-1	PT6	1
CTGAATGGTTATCGAC-1	PT4	1
CTGAATGTCGGATGTT-1	DCT1	1
CTGAATGTCGGTCGAC-1	DCT1	1
CTGAATGTCTTCATAC-1	CD_PC1	1
CTGCGTTAGGTAGGAA-1	DCT1	1
CTGCGTTAGTACTCTG-1	DCT1	1
CTGCGTTCAAGTCTCA-1	LOH	1
CTGCGTTGTATTGTGC-1	CD_ICA2	1
CTGCGTTGTCAACTAC-1	PT6	1
CTGCGTTGTGAATCGG-1	PT4	1
[truncated: 7,250 more rows]
