# Supplementary material for: Single-cell chromatin accessibility landscape in kidney identifies additional cell-of-origin in heterogenous papillary renal cell carcinoma
Source: Nat Commun. 2022 Jan 10;13:31. doi: 10.1038/s41467-021-27660-3 (PMC8748507; doi:10.1038/s41467-021-27660-3)
Supplement: Supplementary file 7 — Source Data [file 41467_2021_27660_MOESM7_ESM.xlsx]

## Sheet: Figure 1g
Fig 1g : Top 3 enriched biological processes in each cell type.
celltype	GO terms	Hyper FDR Qvalue	Hyper Fold Enrichment
ENDO	cardiovascular system development	1.22e-25	2.66506
ENDO	blood vessel development	6.29e-26	2.26825
ENDO	vasculature development	4.22e-26	2.73976
PODO	glomerulus development	7.93e-08	3.61939
PODO	nephron development	3.44e-09	2.78187
PODO	kidney epithelium development	5.84e-09	2.70911
MES	regulation of transforming growth factor beta receptor signaling pathway	7.53e-07	2.89147
MES	response to transforming growth factor beta	4.26e-07	2.54572
MES	angiogenesis	9.07e-09	2.1905
PEC	kidney development	6.48e-11	3.80602
PEC	renal system development	5.62e-11	3.7501
PEC	urogenital system development	8.35e-11	3.49215
PT	carboxylic acid catabolic process	4.12e-05	1.66869
PT	small molecule catabolic process	4.32e-06	1.58712
PT	organic anion transport	4.57e-07	1.57869
PTPL	positive regulation of kidney development	0.000451805	4.1049
PTPL	regulation of kidney development	0.00025201	3.69224
PTPL	gland morphogenesis	8.01e-06	3.29858
CD_ICA	insulin receptor signaling pathway	7.58e-05	2.12957
CD_ICA	embryonic placenta development	0.000227102	2.01658
CD_ICA	positive regulation of lipid metabolic process	2.74e-05	1.9327
CD_PC	excretion	0.00507135	6.03859
CD_PC	ureteric bud development	0.007806	4.15597
CD_PC	mesonephric tubule development	0.00850452	4.10765
DCT	ureteric bud development	0.000154146	3.14966
DCT	mesonephros development	0.000118007	3.10989
DCT	positive regulation of protein kinase B signaling	3.46e-06	2.89337
LOH	mesenchymal cell differentiation	0.00257932	6.18219
LOH	urogenital system development	0.00131722	4.3547
LOH	renal system development	0.00261755	4.34571
LEUK	cell activation	3.28e-34	1.86072
LEUK	immune response	8.91e-37	1.71898
LEUK	immune system process	6.29e-47	1.62528

## Sheet: Figure 2a
Fig 2a : Percentage of cancer peaks that overlap with kidney cell type-specific peaks.
	ENDO	PODO	MES	PEC	PT	PTPL	CD_ICA	CD_PC	DCT	LOH	LEUK
ACC	0.00429873	0.00272935	0.00481048	0.000716455	0.00753983	0.0020129	0.00542458	0.000375286	0.00259288	0.000307052	0.00576575
BLCA	0.00193393	0.00146031	0.000868295	0.000513084	0.00378893	0.000670956	0.00607807	0.00299957	0.0020918	7.89359e-05	0.00410467
BRCA	0.00122618	0.00263327	0.00182922	0.000180912	0.00291469	0.000522634	0.00498513	0.000804052	0.00188952	0.000221114	0.00233175
CESC	0.00487533	0.00236802	0.00181084	0.0014626	0.00710405	0.00299485	0.00459674	0.00466639	0.0013233	6.96476e-05	0.0583647
CHOL	0.00287672	0.00363821	0.0017768	0.00211524	0.0244522	0.008884	0.00600728	0.00380743	0.00287672	0.000507657	0.0111685
COAD	0.00271611	0.00208629	0.000905369	0.000196819	0.0127539	0.00251929	0.00519603	0.00114155	0.00192883	0.000118092	0.0038183
ESCA	0.00211528	0.00158646	0.00143537	0.000302183	0.00460829	0.00135982	0.0027952	0.00120873	0.00105764	0.000151092	0.0108786
GBM	0.00480707	0.00565155	0.00415746	0.000779524	0.0109783	0.0031181	0.00370274	0.000649604	0.00266338	0.000454723	0.00474211
HNSC	0.0033031	0.00318299	0.00252237	0.00108102	0.00396373	0.00162152	0.00402378	0.00168158	0.00174164	0.000180169	0.007447
KIRC	0.0116812	0.00451317	0.00544236	0.0037831	0.0743346	0.0241588	0.00365036	0.00318577	0.00292029	0.00119466	0.00769894
KIRP	0.000657787	0.00271337	0.000945568	0.00349449	0.0652031	0.0162802	0.00291893	0.00123335	0.00254892	0.00074001	0.00427561
LGG	0.00335627	0.0037758	0.00381775	0.00050344	0.00868434	0.00226548	0.00272697	0.000545394	0.00209767	0.000167813	0.00436315
LIHC	0.00139716	0.0020119	0.00153687	0.000475033	0.030458	0.00346495	0.005896	0.000530919	0.00150893	0.000195602	0.00595188
LUAD	0.00164356	0.00223355	0.00126428	0.000379283	0.00383497	0.00113785	0.0070378	0.000632138	0.00151713	0.000294998	0.0030764
LUSC	0.00108132	0.00229781	0.000856049	0.000180221	0.00333408	0.000946159	0.00319892	0.000675828	0.000991214	0.000180221	0.00612751
MESO	0.00348462	0.0125011	0.00649011	0.00400732	0.00570607	0.00453001	0.00270058	0.000522694	0.000827598	0.000174231	0.00757906
PCPG	0.0031238	0.00433508	0.00350631	0.000350631	0.00516384	0.000828765	0.00612011	0.00124315	0.00392069	0.000446258	0.00395257
PRAD	0.00302657	0.0036585	0.00216184	0.00036585	0.00565404	0.00176273	0.00921276	0.00302657	0.00209532	0.000465627	0.00226162
SKCM	0.0041267	0.00256894	0.00450931	0.000355279	0.00314285	0.00103851	0.00306086	0.000327949	0.00144844	0.000163975	0.00461862
STAD	0.0016707	0.00149787	0.00103699	0.000460883	0.00771978	0.00161309	0.00541537	0.00115221	0.00138265	5.76103e-05	0.0055882
TGCT	0.00325421	0.0025268	0.00279479	0.000267994	0.00539816	0.000689127	0.0030245	0.000574273	0.00225881	0.000459418	0.0119832
THCA	0.00243918	0.00386467	0.00250253	0.00364293	0.0075076	0.00345286	0.0110872	0.00266092	0.00262924	0.000506842	0.00310441
UCEC	0.00459029	0.00161149	0.00126966	0.000830159	0.00732493	0.00195332	0.0123547	0.00278347	0.00439496	0.000683661	0.00322297

## Sheet: Figure 2b
Fig 2b : Pearson correlations between normalized chromatin accessibilities in 34 pRCC samples and normal kidney cell types.
Stanford UUID	PT	PTPL	PEC	CD_PC	CD_ICA	DCT	LOH	LEUK	MES	PODO	ENDO
KIRP_042753BE	0.612115	0.599103	0.0899658	0.139846	0.21962	0.121007	0.248696	0.346366	0.198748	0.310288	0.456133
KIRP_09B393E2	0.15583	0.363685	0.433411	0.216375	0.204053	0.160354	0.236966	0.114785	0.165295	0.253095	0.213324
KIRP_0C6C66CE	0.380911	0.541302	0.330462	0.182849	0.190752	0.128187	0.2403	0.181851	0.180129	0.285692	0.306261
KIRP_0FE0002E	0.37356	0.494036	0.254483	0.158173	0.157903	0.105882	0.18769	0.336486	0.245412	0.283873	0.352865
KIRP_270E1387	0.178132	0.401281	0.4563	0.184399	0.18499	0.13116	0.206697	0.170584	0.220972	0.290004	0.256428
KIRP_3AB3B701	0.460978	0.45788	0.169533	0.129928	0.191219	0.13066	0.199307	0.365917	0.271503	0.335671	0.411607
KIRP_505F564D	0.0904978	0.255737	0.377756	0.183011	0.165795	0.145943	0.171778	0.127107	0.17057	0.241876	0.177748
KIRP_519FD510	0.293336	0.399367	0.232685	0.140982	0.152462	0.0718437	0.149043	0.353622	0.26244	0.251498	0.349032
KIRP_52DFFDB2	0.181162	0.39158	0.423776	0.149574	0.139495	0.111638	0.183651	0.111289	0.196895	0.287663	0.211741
KIRP_5C0BAEF0	-0.0686604	0.02674	0.258838	0.262738	0.152138	0.200547	0.159208	0.0737588	0.113625	0.0716781	0.0686191
KIRP_5E268D3E	0.209656	0.378237	0.334073	0.180126	0.169819	0.126754	0.201136	0.159575	0.155184	0.240427	0.216626
KIRP_727BDE79	0.118004	0.328023	0.363804	0.192205	0.161282	0.123097	0.175259	0.203347	0.199395	0.208077	0.222241
KIRP_72FE20F7	0.0783305	0.289839	0.465673	0.187221	0.171404	0.151093	0.196766	0.13449	0.206049	0.248684	0.190022
KIRP_737F435D	0.623701	0.590543	0.0870846	0.117191	0.206648	0.0791057	0.212626	0.356986	0.199858	0.327148	0.457265
KIRP_791AAC61	0.0864476	0.276306	0.401209	0.169104	0.164574	0.121336	0.152645	0.234677	0.202846	0.219833	0.225948
KIRP_804764D2	0.17087	0.359735	0.34091	0.161039	0.144715	0.107101	0.153501	0.208373	0.183387	0.23011	0.227084
KIRP_8AF1A570	-0.279729	-0.130793	0.359488	0.36918	0.23848	0.345873	0.297798	0.00160419	0.141089	0.0470474	-0.032279
KIRP_8CAE0E7A	0.555817	0.632184	0.209962	0.143328	0.195109	0.0933901	0.23532	0.274758	0.171898	0.308099	0.394967
KIRP_90796CEF	0.291804	0.341708	0.201662	0.158544	0.150282	0.125368	0.170484	0.339886	0.216753	0.238007	0.332891
KIRP_9B640802	0.202475	0.356443	0.389281	0.219764	0.225188	0.183459	0.245664	0.14136	0.190038	0.276217	0.241638
KIRP_9E89F1FA	0.236728	0.407888	0.391922	0.206987	0.20826	0.171384	0.241473	0.125113	0.173919	0.269965	0.239179
KIRP_A1F39D17	0.0673114	0.267802	0.409324	0.191848	0.172252	0.146891	0.193269	0.0382147	0.128629	0.187791	0.115839
KIRP_A66508E8	0.116115	0.329319	0.383001	0.223559	0.173745	0.171595	0.202614	0.133927	0.15559	0.195964	0.160758
KIRP_B3C1CAEA	0.406489	0.553913	0.262944	0.155802	0.206804	0.094599	0.212212	0.27174	0.173915	0.288488	0.356274
KIRP_B66E832D	0.397505	0.448273	0.24524	0.209215	0.22724	0.214034	0.271677	0.269685	0.224979	0.315977	0.381012
KIRP_BEB0AB9C	0.0972244	0.302393	0.411649	0.155532	0.156936	0.111485	0.171323	0.162154	0.204066	0.239341	0.208802
KIRP_DB49B30A	0.261665	0.445425	0.380164	0.128363	0.143519	0.0966055	0.191873	0.107987	0.203037	0.294404	0.244016
KIRP_DB8EEE5B	-0.0948981	0.0361293	0.338749	0.245067	0.160361	0.22795	0.196533	0.0100316	0.116563	0.140354	0.0242267
KIRP_DD265FAD	0.0647379	0.293955	0.449401	0.182686	0.164439	0.129467	0.174285	0.137841	0.177277	0.216062	0.177737
KIRP_DFEC4B50	-0.186958	-0.104917	0.280106	0.353162	0.213472	0.282005	0.212173	-0.00221669	0.0637735	0.0258549	-0.0221194
KIRP_E65C8B50	0.417946	0.51342	0.254787	0.177032	0.184011	0.153016	0.239104	0.328028	0.220661	0.296018	0.379316
KIRP_FAD34DB3	0.185049	0.361019	0.427284	0.167829	0.184433	0.139619	0.194506	0.104632	0.167124	0.26968	0.199881
KIRP_FDA28C1E	0.0814311	0.27215	0.340739	0.117529	0.113588	0.0602459	0.10583	0.292334	0.206629	0.196442	0.213293
KIRP_FFF322EC	0.129912	0.372794	0.44034	0.153861	0.161187	0.0918483	0.170539	0.161905	0.19752	0.252305	0.220126

## Sheet: Figure 2c
Fig 2c : Similarity scores between normalized chromatin accessibilities in 34 pRCC samples and normal kidney cell types.
Stanford UUID	CD_ICA	CD_PC	DCT	ENDO	LEUK	LOH	MES	PEC	PODO	PT	PTPL
KIRP_042753BE	0.152751	0.12755	0.0482861	0.38734	0.0882734	0.108638	0.0560282	0.0538192	0.117197	0.870558	0.630297
KIRP_09B393E2	0.227546	0.545498	0.0407397	0.383213	0.133231	0.297273	0.120803	0.56618	0.276509	0.152197	0.786599
KIRP_0C6C66CE	0.189149	0.378345	0.030746	0.110474	0.0355873	0.198127	0.0786949	0.235188	0.189167	0.304147	0.815671
KIRP_0FE0002E	0.112916	0.223537	0.0410096	0.185067	0.228335	0.0875218	0.106268	0.148498	0.197678	0.278476	0.553025
KIRP_270E1387	0.252904	0.283473	0.034294	0.445776	0.121911	0.121978	0.160613	0.51915	0.382177	0.117706	0.842125
KIRP_3AB3B701	0.102573	0.0669771	0.0898263	0.240985	0.254987	0.0462287	0.178621	0.0472791	0.2953	0.547309	0.205735
KIRP_505F564D	0.420966	0.37467	0.0693662	0.24881	0.0761212	0.194195	0.168206	0.307644	0.477354	0.0788188	0.611278
KIRP_519FD510	0.140411	0.333423	0.0266969	0.358531	0.234542	0.0278911	0.160877	0.128405	0.331383	0.191362	0.354449
KIRP_52DFFDB2	0.154271	0.258652	0.0505038	0.20607	0.0605499	0.20234	0.105592	0.453758	0.405469	0.143594	0.827975
KIRP_5C0BAEF0	0.400871	0.862011	0.108947	0.521724	0.141835	0.134477	0.156886	0.247483	0.270847	0.062335	0.325193
KIRP_5E268D3E	0.268288	0.572397	0.0339051	0.207307	0.0744073	0.262463	0.135443	0.287116	0.349926	0.247532	0.846635
KIRP_727BDE79	0.149016	0.612564	0.0191488	0.304402	0.179939	0.101676	0.0954482	0.268502	0.193247	0.0442314	0.738145
KIRP_72FE20F7	0.127298	0.289773	0.0370512	0.340029	0.147528	0.114888	0.137248	0.555863	0.256375	0.0532362	0.556548
KIRP_737F435D	0.153459	0.11112	0.0171082	0.30469	0.0715107	0.0661425	0.0645854	0.084041	0.125784	0.938799	0.749723
KIRP_791AAC61	0.226885	0.430022	0.0355605	0.46046	0.297333	0.0588777	0.150316	0.449198	0.266775	0.0386412	0.465384
KIRP_804764D2	0.207339	0.304487	0.0417356	0.226978	0.131526	0.0882563	0.111966	0.244953	0.286841	0.0870148	0.859575
KIRP_8AF1A570	0.542887	0.703354	0.168063	0.222806	0.203492	0.588868	0.254624	0.194888	0.42644	0.00889556	0.0487695
KIRP_8CAE0E7A	0.0975241	0.206237	0.0311208	0.160498	0.0377118	0.151093	0.0491275	0.176664	0.126599	0.673137	0.860124
KIRP_90796CEF	0.104751	0.42793	0.0730719	0.463232	0.366042	0.0835419	0.161896	0.099067	0.167225	0.186571	0.302276
KIRP_9B640802	0.310896	0.435605	0.0235378	0.29185	0.0512167	0.143216	0.0851839	0.471929	0.274446	0.124585	0.61122
KIRP_9E89F1FA	0.22094	0.240684	0.0254235	0.168665	0.0244921	0.223437	0.0998266	0.361227	0.242427	0.244756	0.803669
KIRP_A1F39D17	0.464245	0.564807	0.0439251	0.224489	0.0369897	0.334701	0.171764	0.440563	0.290227	0.129703	0.849832
KIRP_A66508E8	0.227182	0.521922	0.0527513	0.105863	0.0920576	0.158129	0.0959989	0.40912	0.272455	0.0593097	0.900132
KIRP_B3C1CAEA	0.246389	0.593929	0.023951	0.37799	0.137827	0.124618	0.0891939	0.334313	0.189905	0.415188	0.915895
KIRP_B66E832D	0.0906826	0.126606	0.0678824	0.53893	0.104534	0.129616	0.0734232	0.0778902	0.178282	0.39876	0.297893
KIRP_BEB0AB9C	0.157636	0.283877	0.0228132	0.317764	0.094296	0.118464	0.154213	0.299567	0.201387	0.0439415	0.664416
KIRP_DB49B30A	0.10905	0.218383	0.0528686	0.161458	0.020747	0.191824	0.0961564	0.3185	0.221904	0.266265	0.787957
KIRP_DB8EEE5B	0.519291	0.703394	0.256085	0.266284	0.0911642	0.520643	0.25273	0.407429	0.564859	0.0561933	0.454767
KIRP_DD265FAD	0.189918	0.436613	0.0352155	0.408735	0.201594	0.0857447	0.119521	0.59765	0.240678	0.0404506	0.750486
KIRP_DFEC4B50	0.747304	0.965551	0.205979	0.522499	0.202077	0.267385	0.209432	0.448861	0.359092	0.0503056	0.154142
KIRP_E65C8B50	0.0501136	0.16173	0.0327858	0.2622	0.110287	0.0674709	0.069891	0.0692762	0.14626	0.265067	0.749151
KIRP_FAD34DB3	0.183326	0.155784	0.0328906	0.26666	0.04967	0.133181	0.0750499	0.525568	0.311064	0.160264	0.641117
KIRP_FDA28C1E	0.252427	0.221391	0.0394769	0.277737	0.654268	0.0620937	0.13332	0.27813	0.275053	0.0449144	0.484618
KIRP_FFF322EC	0.18081	0.339544	0.034915	0.264275	0.188916	0.078679	0.133193	0.538152	0.297985	0.0774382	0.838436

## Sheet: Figure 3b
Fig 3b : Normalized gene activity of origin-derived features.
pRCCa1						pRCCa2
	KPA1	KPA_2	CD_PC	PT			KPA1	KPA_2	CD_PC	PT
AC004691.2	1.2669	-0.17681	-0.451223	2.59001		B4GALNT3	-0.34649	0.466062	1.54497	-0.660003
AC012651.1	-0.324922	-0.823181	-0.91893	0.922908		EHF	-0.0929807	1.60306	1.25813	-0.608466
ALPL	0.620638	-0.551233	0.0188755	2.12457		GATA3	-0.494635	1.4903	1.48288	-0.792648
ANPEP	0.275607	-0.388665	-0.640433	1.65151		GRHL2	-0.508553	0.369754	2.09925	-0.754181
AQP1	0.633941	-0.531246	-0.825937	1.70516		HK1	0.64735	2.80086	2.2617	-0.209742
CAPN3	-0.324922	-0.823181	-0.918921	0.922227		MECOM	0.303391	5.72025	5.03818	-0.136472
CSDC2	-0.221359	-0.717556	-0.693988	1.16059		TFAP2A	0.0663777	2.66574	1.62753	-0.533177
DPEP1	-0.0148904	-0.846865	-0.974589	1.17513
ENPEP	0.687048	-0.341699	-0.294929	2.63074
FRMD1	-0.431311	-0.725698	-0.834342	0.970703
GDA	-0.106883	-0.550633	-0.732547	1.06505
GLYAT	0.525267	-0.32479	-0.572959	1.51572
GREB1	-0.247792	-0.617589	-0.960861	0.766918
HNF4A	1.46506	-0.18868	-0.0325959	4.21976
IGFBP4	1.29241	0.0676996	-0.845685	0.851802
IQSEC3	1.56026	0.115311	-0.0384191	2.78105
KBTBD11	0.847061	-0.146142	-0.481174	1.29816
MME	-0.189514	-0.585675	-0.532403	2.0546
PCK1	-0.295179	-0.681486	-0.601882	1.80928
SLC12A7	1.88682	0.539107	0.280237	2.5581
SLC47A1	2.67888	0.479199	0.537882	3.39828
SLC6A13	2.00455	0.0899407	0.00849163	2.19622
SLC6A19	0.23498	-0.523038	-0.763663	1.74462
TMEM200A	0.449193	-0.455615	-0.960362	0.847319
ZEB2	3.28758	1.16096	-0.324904	3.11362

## Sheet: Figure 3f
Fig 3f : Top 5 Gene Set Enrichment Analysis (GSEA) hallmark terms enriched in pRCCa1 or pRCCa2.
name	pRCCa1(-log10 NOM Pval)	pRCCa2(-log10 NOM Pval)
HALLMARK_PI3K_AKT_MTOR_SIGNALING	4	0.910777
HALLMARK_ADIPOGENESIS	4	0.0143879
HALLMARK_ANDROGEN_RESPONSE	4	0.829304
HALLMARK_UNFOLDED_PROTEIN_RESPONSE	4	0.0125487
HALLMARK_NOTCH_SIGNALING	4	0.164405
HALLMARK_INTERFERON_ALPHA_RESPONSE	1.0943	4
HALLMARK_TNFA_SIGNALING_VIA_NFKB	NA	4
HALLMARK_INFLAMMATORY_RESPONSE	0.168977	4
HALLMARK_EPITHELIAL_MESENCHYMAL_TRANSITION	0.169184	4
HALLMARK_INTERFERON_GAMMA_RESPONSE	0.232844	4

## Sheet: Figure 4a
Fig 4a : Top 5 enriched DisGeNET terms for pRCCa2 origin-derived features.
Term	P-value	logP
Prostate carcinoma	9.12e-05	4.03989
Malignant neoplasm of prostate	0.000108	3.96512
Squamous cell carcinoma	0.000129	3.88931
Tumor Progression	0.000217	3.66293
Carcinoma breast stage IV	0.000247	3.60794

## Sheet: Figure 4d
Fig 4d : Hazard ratio for pRCCa2 and pRCCa1 origin-derived features.
	HR	P
KBTBD11	0.220454	0.0035783
GLYAT	0.308772	0.00801687
ENPEP	0.342608	0.0187441
SLC6A13	0.368148	0.0178135
AQP1	0.391631	0.022417
PCK1	0.403709	0.0326179
HNF4A	0.434072	0.0615649
DPEP1	0.440587	0.174422
SLC47A1	0.447096	0.0566102
IGFBP4	0.477874	0.0629059
SLC6A19	0.497181	0.065894
ANPEP	0.548698	0.120615
TMEM200A	0.64958	0.381629
GDA	0.686611	0.372581
ALPL	0.709319	0.426277
FRMD1	0.715156	0.443947
CSDC2	0.715634	0.401191
MME	0.782577	0.496371
CAPN3	0.84077	0.640968
GREB1	0.888153	0.772894
SLC12A7	0.958898	0.91998
IQSEC3	1.16996	0.694317
ZEB2	1.71915	0.236158
AC004691.2	NA	NA
AC012651.1	NA	NA
HK1	1.11413	0.814865
GRHL2	1.52039	0.342801
EHF	2.07175	0.12113
B4GALNT3	2.31836	0.0669648
GATA3	3.43099	0.00509507
MECOM	3.48893	0.00577647
TFAP2A	8.39261	0.000583808

## Sheet: Figure S6a
Fig S6a : Percentage of cancer peaks that overlap with kidney cell type-specific peaks based on cistopic clusters.
	PT	PTPL	PEC	CD_PC	CD_ICA	DCT	LOH	LEUK	PODO	ENDO
KIRP_042753BE	0.601308	0.577645	0.372963	0.0282011	0.250342	-0.0142575	0.0288489	0.0786238	0.311839	-0.0125251
KIRP_09B393E2	0.158857	0.381426	0.427544	0.237842	0.190701	0.167829	0.222054	0.0958815	0.255373	0.197627
KIRP_0C6C66CE	0.374147	0.54153	0.471789	0.140352	0.204477	0.0745914	0.124567	0.0416335	0.287294	0.086071
KIRP_0FE0002E	0.372531	0.488853	0.409924	0.11803	0.176061	0.0519602	0.0854764	0.201949	0.286522	0.159611
KIRP_270E1387	0.181541	0.423355	0.471997	0.200758	0.177271	0.129103	0.188526	0.14717	0.291732	0.245124
KIRP_3AB3B701	0.458091	0.448406	0.338919	0.0613009	0.211589	0.0388705	0.0672598	0.184811	0.338695	0.151307
KIRP_505F564D	0.0967075	0.273461	0.332122	0.212563	0.155883	0.170111	0.187103	0.151274	0.244062	0.229401
KIRP_519FD510	0.296243	0.402501	0.33756	0.129716	0.161655	0.0383121	0.0981111	0.28478	0.254109	0.227583
KIRP_52DFFDB2	0.180803	0.408036	0.453099	0.158094	0.139702	0.106214	0.161967	0.0673635	0.289798	0.196867
KIRP_5C0BAEF0	-0.056051	0.039964	0.117811	0.321432	0.12064	0.256342	0.24247	0.149244	0.0726702	0.220806
KIRP_5E268D3E	0.208983	0.382741	0.379127	0.182747	0.167586	0.121523	0.162077	0.110712	0.240762	0.153999
KIRP_727BDE79	0.124443	0.341094	0.363627	0.230787	0.15158	0.141493	0.201027	0.213203	0.210895	0.264867
KIRP_72FE20F7	0.084709	0.31443	0.412876	0.231364	0.155483	0.174011	0.235068	0.154631	0.251513	0.272421
KIRP_737F435D	0.612424	0.571873	0.370394	0.000430898	0.239497	-0.0524583	-0.00384951	0.0780265	0.328914	-0.0252886
KIRP_791AAC61	0.0951987	0.294916	0.36662	0.209515	0.150937	0.143656	0.189934	0.266599	0.222341	0.2812
KIRP_804764D2	0.174081	0.368517	0.376308	0.165143	0.145649	0.107506	0.1266	0.193343	0.231645	0.203736
KIRP_8AF1A570	-0.25793	-0.102084	0.0717187	0.485815	0.172073	0.448809	0.433278	0.220405	0.0466842	0.381769
KIRP_8CAE0E7A	0.543621	0.618423	0.454288	0.0539263	0.224877	-0.0119636	0.0466902	0.0423254	0.30982	-0.0163094
KIRP_90796CEF	0.295346	0.340075	0.277628	0.135496	0.159807	0.0917164	0.114214	0.255634	0.240038	0.194714
KIRP_9B640802	0.204441	0.369211	0.396335	0.225081	0.212742	0.17425	0.213606	0.106135	0.276667	0.203269
KIRP_9E89F1FA	0.235783	0.419803	0.431101	0.204795	0.203192	0.154218	0.190838	0.0654965	0.270392	0.168903
KIRP_A1F39D17	0.0688414	0.286886	0.36351	0.228582	0.154423	0.168651	0.207565	0.0553083	0.187192	0.17894
KIRP_A66508E8	0.119225	0.341634	0.368205	0.258731	0.164414	0.194929	0.221257	0.145704	0.19798	0.20069
KIRP_B3C1CAEA	0.401914	0.549761	0.44168	0.103224	0.215948	0.0288027	0.085635	0.125566	0.289896	0.0774734
KIRP_B66E832D	0.398019	0.44174	0.365251	0.161347	0.235657	0.14852	0.165853	0.121652	0.318881	0.15668
KIRP_BEB0AB9C	0.102797	0.321194	0.393697	0.192302	0.145766	0.131451	0.194424	0.180265	0.240735	0.273419
KIRP_DB49B30A	0.258055	0.456244	0.464691	0.11453	0.151273	0.0691099	0.126447	0.0163811	0.296196	0.156341
KIRP_DB8EEE5B	-0.0836358	0.0549715	0.179044	0.30708	0.12841	0.287831	0.265323	0.12124	0.140126	0.229631
KIRP_DD265FAD	0.0710123	0.316821	0.401214	0.232718	0.149225	0.161271	0.219913	0.170071	0.218155	0.262302
KIRP_DFEC4B50	-0.171182	-0.0834611	0.0372827	0.439961	0.158156	0.361252	0.325688	0.143194	0.0257742	0.230306
KIRP_E65C8B50	0.415401	0.504373	0.410387	0.122423	0.201606	0.0839138	0.119643	0.183505	0.298468	0.132816
KIRP_FAD34DB3	0.183611	0.382095	0.431572	0.178396	0.178501	0.136304	0.179936	0.0633793	0.270921	0.168636
KIRP_FDA28C1E	0.0892071	0.286166	0.331273	0.158293	0.108258	0.0851072	0.148946	0.326586	0.199688	0.276819
KIRP_FFF322EC	0.134001	0.392616	0.455073	0.179351	0.151005	0.104115	0.173007	0.157147	0.254516	0.233875

## Sheet: Figure S6b
Fig S6b : Similarity scores between normalized chromatin accessibilities in pRCC samples and normal kidney cell types based on cistopic clusters.
	CD_ICA	CD_PC	DCT	ENDO	LEUK	LOH	PEC	PODO	PT	PTPL
KIRP_042753BE	0.401175	0.157833	0.183746	0.098943	0.178024	0.0815103	0.325244	0.200699	0.961791	0.886726
KIRP_09B393E2	0.3702	0.391193	0.16489	0.302414	0.249422	0.448789	0.839628	0.358561	0.272177	0.824042
KIRP_0C6C66CE	0.362117	0.445794	0.154446	0.126955	0.109715	0.280827	0.818891	0.250331	0.740504	0.937548
KIRP_0FE0002E	0.208071	0.239237	0.130378	0.255027	0.518248	0.105054	0.555625	0.252454	0.57383	0.747426
KIRP_270E1387	0.292177	0.303861	0.101688	0.382977	0.318218	0.278163	0.851993	0.391363	0.234727	0.846778
KIRP_3AB3B701	0.320058	0.187128	0.278376	0.29106	0.456317	0.0763749	0.217934	0.420256	0.799829	0.442182
KIRP_505F564D	0.397725	0.473419	0.287233	0.380101	0.362325	0.350601	0.693379	0.482342	0.246253	0.546681
KIRP_519FD510	0.217309	0.478392	0.0978782	0.430805	0.625219	0.122541	0.312677	0.230594	0.41786	0.550659
KIRP_52DFFDB2	0.288313	0.358514	0.158252	0.26851	0.175423	0.336931	0.900064	0.468836	0.346066	0.889976
KIRP_5C0BAEF0	0.413228	0.897225	0.427827	0.527179	0.448487	0.493605	0.421449	0.263077	0.128833	0.281995
KIRP_5E268D3E	0.327919	0.482961	0.218423	0.18964	0.238035	0.34777	0.7112	0.301735	0.50749	0.820272
KIRP_727BDE79	0.221238	0.660454	0.127117	0.394091	0.539805	0.347651	0.692593	0.185577	0.148507	0.773789
KIRP_72FE20F7	0.272484	0.419195	0.155986	0.44265	0.396971	0.438764	0.838727	0.357074	0.130244	0.712415
KIRP_737F435D	0.375153	0.161963	0.0840291	0.0672195	0.122149	0.0817535	0.431677	0.254062	0.984801	0.945647
KIRP_791AAC61	0.228969	0.373596	0.119133	0.479395	0.719336	0.23743	0.675095	0.214371	0.109051	0.554736
KIRP_804764D2	0.253861	0.344017	0.183367	0.284837	0.454421	0.21154	0.742876	0.254779	0.324115	0.796804
KIRP_8AF1A570	0.519909	0.855021	0.668992	0.684259	0.763113	0.844794	0.245264	0.224363	0.0190103	0.0590991
KIRP_8CAE0E7A	0.348309	0.278609	0.0989177	0.0697562	0.0799759	0.18105	0.750792	0.239736	0.943268	0.969374
KIRP_90796CEF	0.192503	0.369346	0.206712	0.375475	0.628722	0.141287	0.248626	0.198589	0.5465	0.469171
KIRP_9B640802	0.4414	0.530272	0.191743	0.256525	0.17808	0.365858	0.77902	0.362797	0.420102	0.801612
KIRP_9E89F1FA	0.441495	0.466157	0.232083	0.168443	0.0821159	0.472385	0.864397	0.344314	0.606762	0.917964
KIRP_A1F39D17	0.483909	0.587277	0.243813	0.256665	0.116797	0.640913	0.900617	0.365424	0.280615	0.856193
KIRP_A66508E8	0.311499	0.692974	0.261381	0.243107	0.333438	0.440321	0.739243	0.250291	0.22679	0.770762
KIRP_B3C1CAEA	0.337311	0.260135	0.0881903	0.141221	0.253553	0.115242	0.691095	0.192796	0.740142	0.942184
KIRP_B66E832D	0.295829	0.252618	0.351598	0.311909	0.247479	0.203206	0.3786	0.315977	0.744118	0.672068
KIRP_BEB0AB9C	0.23265	0.453209	0.109635	0.40819	0.397832	0.431494	0.817238	0.294015	0.187765	0.768879
KIRP_DB49B30A	0.353875	0.323824	0.156197	0.221183	0.0667977	0.331347	0.916763	0.467817	0.638096	0.942307
KIRP_DB8EEE5B	0.495077	0.706556	0.554802	0.435078	0.362732	0.566119	0.574946	0.515643	0.146113	0.279062
KIRP_DD265FAD	0.277181	0.45054	0.12934	0.400291	0.483666	0.420356	0.833216	0.250119	0.113857	0.758664
KIRP_DFEC4B50	0.59484	0.955732	0.574037	0.484518	0.526661	0.608921	0.338467	0.256471	0.067822	0.145753
KIRP_E65C8B50	0.205973	0.254834	0.173789	0.193638	0.372477	0.148201	0.518154	0.178601	0.722816	0.858499
KIRP_FAD34DB3	0.419174	0.398258	0.226169	0.247839	0.162283	0.419889	0.874049	0.427941	0.388044	0.805472
KIRP_FDA28C1E	0.18974	0.39248	0.0949499	0.477355	0.881278	0.204063	0.472676	0.173809	0.0909145	0.399396
KIRP_FFF322EC	0.251106	0.333862	0.0853207	0.339665	0.382452	0.299752	0.884345	0.293003	0.184703	0.873008

[truncated: 2 more sheets: Figure S10, Figure S16]
